# Supplementary material for: Budgeting and Advocacy to Improve Water, Sanitation, and Hygiene in Health Care Facilities: A Case Study in Nepal
Source: Glob Health Sci Pract. 2024 Jun 27;12(3):e2300491. doi: 10.9745/GHSP-D-23-00491 (PMC11216704; doi:10.9745/GHSP-D-23-00491)
Supplement: GHSP-D-23-00491_supplements.zip [file GHSP-D-23-00491_supplements.zip]

Archive with 16 entries (16 files):
- 1 Total Costing of Neulapur HP.xlsx
- __MACOSX/._1 Total Costing of Neulapur HP.xlsx
- 2 Total Costing of Bagnaha HP.xlsx
- __MACOSX/._2 Total Costing of Bagnaha HP.xlsx
- 3 Total Costing of Shivapur HP.xlsx
- __MACOSX/._3 Total Costing of Shivapur HP.xlsx
- 4 Total Costing of Thakurdwara HP.xlsx
- __MACOSX/._4 Total Costing of Thakurdwara HP.xlsx
- 5 Total Costing of Ranipur BHC.xlsx
- __MACOSX/._5 Total Costing of Ranipur BHC.xlsx
- 6. Total Costing of Bankatti BHC.xlsx
- __MACOSX/._6. Total Costing of Bankatti BHC.xlsx
- 7 Total Costing of Mohanpur BHC.xlsx
- __MACOSX/._7 Total Costing of Mohanpur BHC.xlsx
- 8 Total Costing of Thakurdwara BHC.xlsx
- __MACOSX/._8 Total Costing of Thakurdwara BHC.xlsx
