# Supplementary material for: Budgeting and Advocacy to Improve Water, Sanitation, and Hygiene in Health Care Facilities: A Case Study in Nepal
Source: Glob Health Sci Pract. 2024 Jun 27;12(3):e2300491. doi: 10.9745/GHSP-D-23-00491 (PMC11216704; doi:10.9745/GHSP-D-23-00491)
Supplement: GHSP-D-23-00491_supplements.zip [file GHSP-D-23-00491_supplements.zip › 1 Total Costing of Neulapur HP.xlsx]

## Sheet: Summary
	HCF Name -	Neulapur Health Post						In this sheet enter only the cells C1 (HCF name), C2 (municipality), C3 (year), and C4 (currency). Rest information emerge when other sheets are filled in.
	Municipality -	Thakurbaba
	Year -	2022
	Currency -	NPR
COSTS in NPR
CAPITAL COSTS		Current costs - upfront	Upgrading costs - upfront	Annualized costs (current)	Annualized costs (upgrading)
	Capital hardware	5598000	130000	566444	13281.4
	Capital software	0	48000	0	4888.91
	Total Capital	5598000	178000	566444	18170.3
OPERATIONS AND MAINTENANCE		Current annual costs	Upgrading annual costs
	Capital maintenance	225475	23976.7
	Recurrent training	0	98550
	Consumables	192600	41090
	Personnel	0	35750
	Support	0	41200
	Total operations and maintenance	418075	240567
Annual costs by WASH category (current costs + additional expenses needed for upgrading)
	Water	132721
	Sanitation	337820
	Hygiene	29546.1
	Waste management	62991
	Cleaning	349812
	Other	330366
COSTS in USD		conversion rate:	130.5
CAPITAL COSTS		Current costs - upfront	Upgrading costs - upfront	Annualized costs (current)	Annualized costs (upgrading)
	Capital hardware	42896.6	996.169	4340.57	101.773
	Capital software	0	367.816	0	37.4629
	Total Capital	42896.6	1363.98	4340.57	139.236
OPERATIONS AND MAINTENANCE		Current annual costs	Upgrading annual costs
	Capital maintenance	1727.78	183.729
	Recurrent training	0	755.172
	Consumables	1475.86	314.866
	Personnel	0	273.946
	Support	0	315.709
	Total operations and maintenance	3203.64	1843.42
Annual costs by WASH category (current costs + additional expenses needed for upgrading)
	Water	1017.02
	Sanitation	2588.66
	Hygiene	226.407
	Waste management	482.689
	Cleaning	2680.55
	Other	2531.54

## Sheet: Capital hardware
CAPITAL HARDWARE		Current						Additional costs needed for upgrading
Item	Estimated lifespan	Unit	Unit cost	Quantity	Total upfront cost	Equivalent annual cost	Remarks	Unit	Unit cost	Quantity	Total upfront cost	Equivalent annual cost	Remarks
Water
Water source (tube well)	15	No.	35000	2	70000	8178.07					0	0
All parameter water quality tests	15				0	0		package	30000	1	30000	3504.89	Enpho kit, for start-up testing upon construction
pipe network	10	LS	100000	1	100000	14902.9	Main line & distributed line				0	0
Reservoir	5	No.	15000	12	180000	45082.2	2000 L + 1000 L water tanks total capacity				0	0
Water treatment system- A	15	No.	20000	1	20000	2336.59	RO and UV filter system supported from supporting organization				0	0
Water treatment system- B	20	No.	100000	1	100000	10185.2	BSF at front for visitors.				0	0
Sanitation
Toilet (seats)-New	25	No.	200000	16	3200000	299772	Toilet in 3 separate buildings combined.				0	0
FS containment (pit/septic-tank/)	20	No.	150000	2	300000	30555.7	septic tank with soakpit.				0	0
Drainage	20				0	0	No drainage system/ open area.	No.	50000	1	50000	5092.61	Proper drainage in WTS, Tube well
Hygiene
Hand washing station (PoC)	25	No.	10000	12	120000	11241.5	Installed inside/ side of room.				0	0
Hand washing station (Toilets)	25	No.	10000	11	110000	10304.7	Installed in/outside of toilet.				0	0
Waste management
Waste Pit	5	No.	3000	1	3000	751.369	only pit for collecting all kind of waste.				0	0
Placenta Pit	20	No.	150000	2	300000	30555.7	Constructed many years back. Old pit(1) is not in use				0	0
Waste processing area	25				0	0		No.	50000	1	50000	4683.94	Segragaton area with bins & equipments.
Cleaning
Autoclave	25	No.	15000	3	45000	4215.55	For medical equipments cleaning only				0	0
Other
Fencing	25	M	1500000	0.7	1050000	98362.7	Brick wall Fencing about 70% ( rest demolished for road widening at front )				0	0
				Total	5598000	566444				Total	130000	13281.4
Discount	0.08
	Annual cost
Water	84189.9
Sanitation	335420
Hygiene	21546.1
Waste management	35991
Cleaning	4215.55
Other	98362.7

## Sheet: Capital software
CAPITAL SOFTWARE		Current						Additional costs needed for upgrading
Item	Estimated lifespan	Unit	Unit cost	Quantity	Total upfront cost	Equivalent annual cost	Remarks	Unit	Unit cost	Quantity	Total upfront cost	Equivalent annual cost	Remarks
Infection prevention and control (IPC) training	20				0	0	They don't do official training . However, they do on job training	package	16000	1	16000	1629.64	Initiation training on installment of major WASH infrastructure, future refresher trainings under recurrent training tab
Operation and maintainance training	20				0	0	They don't do official training . However, they do unofficial training as On job training	package	16000	2	32000	3259.27	Initiation training on installment of major WASH infrastructure, future refresher trainings under recurrent training tab
				Total	0	0				Total	48000	4888.91
Discount	0.08
	Annual cost
Water
Sanitation
Hygiene
Waste management
Cleaning
Other	4888.91

## Sheet: O&M
OPERATIONS AND MAINTENANCE	Current					Additional costs needed for upgrading
Item	Frequency/ year	Per unit costs - labor	Per unit costs - materials	Annual cost	Remarks	Frequency/ year	Per unit costs - labor	Per unit costs - materials	Annual cost	Remarks
Water system
Residual Chlorine Test				0		52	9.16667	5	736.667	FRC test using enpho kit requiring 0.1hrs
Arsenic test				0		12	366.667	70	5240	Arsenic tool kit (4 hour task )
Water System Operation (internal)	365	22.9167	5	10189.6	tools worth 5000 and it can be used 1000 times / 15 mins for the task				0
Drinking Water System Operation	365	22.9167		8364.58	15 mins for the task				0
Cleaning activities
Toilets	365	91.6667		33458.3	1hr for the task / Materials are in consumable sheet				0
Delivery room	300	233.3		69990	2 hours cleaning after delivery + Rs 50 gonus given by government for cleaning				0
Other Medical Service Area	365	45.8333		16729.2	Half hour for the task.				0
Administrative Area	365	45.8333		16729.2	Half hour for the task.				0
Monitoring charge
By HCF focal person	365	72.9167		26614.6	Incharge avg salary with half an hr duty for monitoring				0
By municipality	4	1750		7000	Health coordinator avg salary with 3 hrs total time spent for visiting the HCF				0
Infrastructure maintenance
Repairs following breakdowns				36400	See "Functinoality" sheet for details				0
Routine check up by plumber/technician						12	1500		18000	Regular check up once a month.(2 hours task).
			Total	225475				Total	23976.7
per day salary	733.333
per hr working for 8 hrs a day	91.6667
	Annual cost
Water	48530.8
Sanitation	2400
Hygiene	8000
Waste management	2000
Cleaning	136907
Other	51614.6

## Sheet: Consumables
CONSUMABLES	Current					Additional costs needed for upgrading
Item	Unit	Unit cost	Quantity/ year	Annual cost	Remarks	Unit	Unit cost	Quantity/ year	Annual cost	Remarks
Waste management materials
Disposable waste containers	No.	1000	10	10000	waste bins ( not disposable , they reuse				0
Waste bags	No.	150	100	15000					0
Cleaning materials
Soap	Pc.	40	500	20000	only hws	Pc.	40	146	5840
Detergent	Kg	110	60	6600		Kg	110	60	6600	Self buy and enough
Harpic	Pc.	100	48	4800		Pc.	100	24	2400	only 3 pcs provided by palika
Phenyl	Pc.	100	48	4800		Pc.	100	24	2400
Virex	160gm	50	400	20000		160gm	50	317	15850
Cleaning tools
Mop	No.	200	12	2400		No.	200	12	2400
Trolly				0		No.	500	4	2000
Buckets	No.	500	15	7500	20/30 L buckets	No.	500	6	3000
Mug	No.	100	15	1500		No.	100	6	600
PPE	Set	2000	50	100000					0
			Total	192600				Total	41090
	Annual cost
Water
Sanitation
Hygiene
Waste management	25000
Cleaning	208690
Other

## Sheet: Recurrent software
RECURRENT TRAINING	Current				Additional costs needed for upgrading
Item	Frequency/ year	Cost/ training	Annual cost	Remarks	Frequency/ year	Cost/ training	Annual cost	Remarks
Infection prevention and control (IPC) training			0	Not currently available	2	13850	27700	Training for 7 people
Operation and maintainance training			0	Not currently available	1	14850	14850
WASH FIT review meeting			0		2	20000	40000
Yearly O&M planning meeting			0	Not currently available	1	1000	1000
O&M monitoring and review (monthly)			0		12	500	6000
O&M Monitoring and review (6 monthly)			0		2	1000	2000
Cleaning monitoring and review (monthly)			0		12	500	6000	Visit from only project
Cleaning Monitoring and review (6 monthly)			0		2	500	1000	Visit from only project
		Total	0			Total	98550
	Annual cost
Water
Sanitation
Hygiene
Waste management
Cleaning
Other	98550

## Sheet: Personnel
PERSONNEL	Current					Additional costs needed for upgrading
Item	Quantity	Effort %	Annual salary	Annual cost	Remarks	Quantity	Effort %	Annual salary	Annual cost	Remarks
Support staff cost				0	Covered under O&M	1	0.05	260000	13000	More involvement required.
Plumber cost				0	Coverd in repair cost under functionality				0
Technician cost				0	Coverd in repair cost under functionality				0
Operation and maintainance focal person cost				0	Covered under O&M	1	0.05	455000	22750	For more resposible and focus.
			Total	0				Total	35750
	Annual cost
Water
Sanitation
Hygiene
Waste management
Cleaning
Other	35750

## Sheet: Support cost
SUPPORT	Current					Additional costs needed for upgrading
Item	Unit	Unit cost	Quantity/ year	Annual cost	Remarks	Unit	Unit cost	Quantity/ year	Annual cost	Remarks
Capacity building				0			20000	2	40000	expectation from HCF team for strengthing their service
Policy making				0					0
Planning				0					0
Regulation				0					0
Knowledge management				0					0
Communication				0			200	6	1200	For proper and regular communication.
Feedback				0					0
				0
			Total	0				Total	41200
	Annual cost
Water
Sanitation
Hygiene
Waste management
Cleaning
Other	41200

## Sheet: Functionality
Coverage, Functionality, Repair Cost & Use
		COVERAGE			FUNCTIONALITY				Repair Cost (Rs)		Remarks
EXISTING WASH FACILITIES	unit	Quantity required	Quantity Available	Coverage (%)	Breakdowns/ year	Repair time (days)	Functional days/ year	Functionality (%)	Cost/ breakdown	Annual cost
Water
Water source (tube well)	No	1	1	1	4	1	361	0.989041	400	1600	Small Breakage
pipe network	No	1	1	1	4	1	361	0.989041	1200	4800	Meter reading ( frequently gets damage due to improper crossing)
Reservoir	No	12	12	1	12	1	353	0.967123	800	9600	Cleaning of tank and fitting adjustment.
Water treatment system	No	2	2	1	4	7	337	0.923288	2000	8000	Technical experties need to repair & hard to get experstise nearby .
Sanitation
Toilet (seats)	No	16	16	1	3	1	362	0.991781	800	2400	Aprox 1 md for one time for repair work.
FS containment (pit/septic-tank/)	No	2	2	1	0	0	365	1	0	0	Constructed just before 1 year, no need of repair yet.
Drainage	job	1	0	0							Not done yet.
Hygiene
Hand washing station (PoC)	No	12	12	1	8	1	357	0.978082	500	4000	Fitting adjustment for tap
Hand washing station (Toilets)	No	11	11	1	8	1	357	0.978082	500	4000	Fitting adjustment
Waste management
Waste Pit	No	1	1	1	1	2	363	0.994521	2000	2000	Manual Pit and very basic
Placenta Pit	No	1	1	1	0	0	365	1	0	0	No trouble as of now for many years.( least 10 years)
Waste processing area		1	0	0							Need to build
Cleaning
Autoclave	No	3	3	1	0	0	365	1
Other
Fencing	job	1	0.7	0.7	0	0	365	1	0	0	Newly build.
			Average coverage	0.835714			Average functionality	0.984247	Total annual costs	36400
	Annual cost
Water	24000
Sanitation	2400
Hygiene	8000
Waste management	2000
Cleaning	0
Other	0
