# Supplementary material for: Budgeting and Advocacy to Improve Water, Sanitation, and Hygiene in Health Care Facilities: A Case Study in Nepal
Source: Glob Health Sci Pract. 2024 Jun 27;12(3):e2300491. doi: 10.9745/GHSP-D-23-00491 (PMC11216704; doi:10.9745/GHSP-D-23-00491)
Supplement: GHSP-D-23-00491_supplements.zip [file GHSP-D-23-00491_supplements.zip › 2 Total Costing of Bagnaha HP.xlsx]

## Sheet: Summary
	HCF Name -	Bagnaha Health Post						In this sheet enter only the cells C1 (HCF name), C2 (municipality), C3 (year), and C4 (currency). Rest information emerge when other sheets are filled in.
	Municipality -	Thakurbaba
	Year -	2022
	Currency -	NPR
COSTS in NPR
CAPITAL COSTS		Current costs - upfront	Upgrading costs - upfront	Annualized costs (current)	Annualized costs (upgrading)
	Capital hardware	4872000	130000	470707	13281.4
	Capital software	0	48000	0	4888.91
	Total Capital	4872000	178000	470707	18170.3
OPERATIONS AND MAINTENANCE		Current annual costs	Upgrading annual costs
	Capital maintenance	195479	23976.7
	Recurrent training	0	84600
	Consumables	120000	25240
	Personnel	0	35750
	Support	0	41200
	Total operations and maintenance	315479	210767
Annual costs by WASH category (current costs + additional expenses needed for upgrading)
	Water	80716.3
	Sanitation	184349
	Hygiene	18988.6
	Waste management	45462.7
	Cleaning	233355
	Other	452250
COSTS in USD		conversion rate:	130.5
CAPITAL COSTS		Current costs - upfront	Upgrading costs - upfront	Annualized costs (current)	Annualized costs (upgrading)
	Capital hardware	37333.3	996.169	3606.95	101.773
	Capital software	0	367.816	0	37.4629
	Total Capital	37333.3	1363.98	3606.95	139.236
OPERATIONS AND MAINTENANCE		Current annual costs	Upgrading annual costs
	Capital maintenance	1497.92	183.729
	Recurrent training	0	648.276
	Consumables	919.54	193.41
	Personnel	0	273.946
	Support	0	315.709
	Total operations and maintenance	2417.46	1615.07
Annual costs by WASH category (current costs + additional expenses needed for upgrading)
	Water	618.516
	Sanitation	1412.64
	Hygiene	145.507
	Waste management	348.373
	Cleaning	1788.16
	Other	3465.52

## Sheet: Capital hardware
CAPITAL HARDWARE		Current						Additional costs needed for upgrading
Item	Lifespan	Unit	Unit cost	Quantity	Total upfront cost	Equivalent annual cost	Remarks	Unit	Unit cost	Quantity	Total upfront cost	Equivalent annual cost	Remarks
Water
Water soucre (tube well)	15	No	35000	1	35000	4089.03					0	0
All parameter water quality tests	15				0	0		package	30000	1	30000	3504.89	Enpho kit, for start-up testing upon construction
Pipe network	10	LS	50000	1	50000	7451.47	Main line & distributed line				0	0
Reservoir	5	No	20000	2	40000	10018.3	2000 L water tanks total capacity				0	0
Water treatment system- A	15	No	20000	1	20000	2336.59	RO and UV filter system supported from supporting organization				0	0
Water treatment system- B	20	No	100000	1	100000	10185.2	BSF at front for visitors.				0	0
Sanitation
Toilet (seats)-New	25	No	200000	8	1600000	149886	M-2,F-3.Urinal -3, disbale friendly-1. 2 at front building with holding tank( no septic tank).				0	0
FS containment (pit/septic-tank/)	20	No	100000	2	200000	20370.4	1 septic tank with soakpit. ( 1 is water tight septic & another one is traditional holding tank)				0	0
Drainage	20	x				0	No drainage system.	No.	50000	1	50000	5092.61	Proper drainage in WTS, Tube well
Hygiene
Hand washing station (PoC)	25	No	10000	9	90000	8431.09	Installed inside/ side of room.				0	0
Hand washing station (Toilets)	25	No	10000	7	70000	6557.51	Installed in/outside of toilet.				0	0
Waste management
Waste Pit	5	No	2000	1	2000	500.913	only pit for collecting all kind of waste.				0	0
Placenta Pit	20	No.	150000	1	150000	15277.8	Constructed many years back.				0	0
Waste processing area	25					0		No.	50000	1	50000	4683.94	Segragaton area with bins & equipments.
Cleaning
Autoclave	25	No	15000	1	15000	1405.18	For medical equipments cleaning only				0	0
Other
Fencing	25	No	2500000	1	2500000	234197	Brick wall Fencing about (100m*50m).				0	0
				Total	4872000	470707				Total	130000	13281.4
Discount	0.08
	Annual cost
Water	37585.5
Sanitation	175349
Hygiene	14988.6
Waste management	20462.7
Cleaning	1405.18
Other	234197

## Sheet: Capital software
CAPITAL SOFTWARE		Current						Additional costs needed for upgrading
Item	Estimated lifespan	Unit	Unit cost	Quantity	Total upfront cost	Equivalent annual cost	Remarks	Unit	Unit cost	Quantity	Total upfront cost	Equivalent annual cost	Remarks
Infection prevention and control (IPC) training	20				0	0	They don't do official training . However, they do on job training	package	16000	1	16000	1629.64	Initiation training on installment of major WASH infrastructure, future refresher trainings under recurrent training tab
Operation and maintainance training	20				0	0	They don't do official training . However, they do unofficial training as On job training	package	16000	2	32000	3259.27	Initiation training on installment of major WASH infrastructure, future refresher trainings under recurrent training tab
				Total	0	0				Total	48000	4888.91
Discount	0.08
	Annual cost
Water
Sanitation
Hygiene
Waste management
Cleaning
Other	4888.91

## Sheet: O&M
OPERATIONS AND MAINTENANCE	Current					Additional costs needed for upgrading
Item	Frequency/year	Per unit costs - labor	Per unit costs - materials	Annual cost	Remarks	Frequency/year	Per unit costs - labor	Per unit costs - materials	Annual cost	Remarks
Water system
Residual Chlorine Test				0	Not currently available	52	9.16667	5	736.667	FRC test using enpho kit requiring 0.1hrs
Arsenic test				0	Not currently available	12	366.667	70	5240	Arsenic tool kit (4 hour task )
Water System Operation (internal)	365	22.9167	5	10189.6	tools worth 5000 and it can be used 1000 times / 15 mins for the task				0
Drinking Water System Operation	365	22.9167		8364.58	15 mins for the task				0
Cleaning activities
Toilets	365	91.6667		33458.3	1hr for the task / Materials are in consumable sheet				0
Delivery room	192	233.3		44793.6	2 hours cleaning after delivery + Rs 50 gonus given by government for cleaning				0
Other Medical Service Area	365	45.8333		16729.2	Half hour for the task.				0
Administrative Area	365	45.8333		16729.2	Half hour for the task.				0
Monitoring charge
By HCF focal person	365	72.9167		26614.6	Incharge avg salary with half an hr duty for monitoring				0
By municipality	4	1750		7000	Health coordinator avg salary with 3 hrs total time spent for visiting the HCF				0
Infrastructure mainteance
Repairs following breakdowns				31600	See "Functionality" sheet for details				0
Routine check up by plumber/technician						12	1500		18000	Regular check up once a month.(2 hours task).
			Total	195479				Total	23976.7
per day salary	733.333
per hr working for 8 hrs a day	91.6667
	Annual cost
Water	43130.8
Sanitation	9000
Hygiene	4000
Waste management	0
Cleaning	111710
Other	51614.6

## Sheet: Consumables
CONSUMABLES	Current					Additional costs needed for upgrading
Item	Unit	Unit cost	Quantity/ year	Annual cost	Remarks	Unit	Unit cost	Quantity/ year	Annual cost	Remarks
Waste management materials
Disposable waste containers	No.	1000	10	10000	waste bins ( not disposable, they reuse)				0
Waste bags	No.	150	100	15000					0
Cleaning materials									0
Soap	Pc.	40	120	4800	only hws	Pc.	40	146	5840
detergent	Kg	110	60	6600		Kg	110	60	6600	Self buy and enough
harpics	Pc.	100	48	4800		Pc.	100	24	2400	only 3 pcs provided by palika
phenyl	Pc.	100	48	4800		Pc.	100	24	2400
virex	160gm	50	400	20000					0
Cleaning tools									0
Mop	No.	200	12	2400		No.	200	12	2400
Trolly				0		No.	500	4	2000
Buckets	No.	500	6	3000	20/30 L buckets	No.	500	6	3000
Mug	No.	100	6	600		No.	100	6	600
PPE	Set	2000	24	48000					0
			Total	120000				Total	25240
	Annual cost
Water
Sanitation
Hygiene
Waste management	25000
Cleaning	120240
Other

## Sheet: Recurrent software
RECURRENT TRAINING	Current				Additional costs needed for upgrading
Item	Frequency/ year	Cost/ training	Annual cost	Remarks	Frequency/ year	Cost/ training	Annual cost	Remarks
Infection prevention and control (IPC) training			0	Not currently available	2	9200	18400	Training for 4 people
Operation and maintainance training			0	Not currently available	1	10200	10200
WASH FIT review meeting			0		2	20000	40000
Yearly O&M planning meeting			0	Not currently available	1	1000	1000
O&M monitoring and review (monthly)			0		12	500	6000
O&M Monitoring and review (6 monthly)			0		2	1000	2000
Cleaning monitoring and review (monthly)			0		12	500	6000	Visit from only project
Cleaning Monitoring and review (6 monthly)			0		2	500	1000	Visit from only project
		Total	0			Total	84600
	Annual cost
Water
Sanitation
Hygiene
Waste management
Cleaning
Other	84600

## Sheet: Personnel
PERSONNEL	Current					Additional costs needed for upgrading
Item	Quantity	Effort %	Annual salary	Annual cost	Remarks	Quantity	Effort %	Annual salary	Annual cost	Remarks
Support staff cost					Covered under O&M	1	0.05	260000	13000	More involvement required.
Plumber cost					Covered in repair cost under functionality
Technician cost					Covered in repair cost under functionality
Operation and maintainance focal person cost					Covered under O&M	1	0.05	455000	22750	For more resposible and focus.
			Total annual costs	0				Total annual costs	35750
	Annual cost
Water
Sanitation
Hygiene
Waste management
Cleaning
Other	35750

## Sheet: Support cost
SUPPORT	Current					Additional costs needed for upgrading
Item	Unit	Unit cost	Quantity/ year	Annual cost	Remarks	Unit	Unit cost	Quantity/ year	Annual cost	Remarks
Capacity building				0			20000	2	40000	expectation from HCF team for strengthing their service
Policy making				0					0
Planning				0					0
Regulation				0					0
Knowledge management				0					0
Communication				0			200	6	1200	For proper and regular communication.
Feedback				0					0
				0
			Total	0				Total	41200
	Annual cost
Water
Sanitation
Hygiene
Waste management
Cleaning
Other	41200

## Sheet: Functionality
Coverage, Functionality, Repair Cost & Use
		COVERAGE			Breakdowns (BD)/yr	Repair-time (d)	working days per year (X)	Functionality (X/365)	Repair Cost (Rs)		Remarks
	unit	reqd qty	Covered						Rate/BD	Amount
			qty	%
Water
Water soucre (tube well)	No	1	1	1	12	1	353	0.967123	500	6000	Small Breakage
pipe network	No	1	1	1	2	1	363	0.994521	1500	3000	Newly Constructed.
Water treatment system	No	2	2	1	4	7	337	0.923288	2000	8000	Technical experties need to repair & hard to get experstise nearby .
Reservoir	No	2	2	1	2	1	363	0.994521	800	1600	Cleaning of tank and fitting adjustment.
Sanitation
Toilet (seats)	No	8	8	1	3	3	356	0.975342	3000	9000	Aprox 3 md for one time for repair work.
FS containment (pit/septic-tank/)	No	2	2	1	0	0	365	1	0	0	Constructed just before 1 year, no need of repair yet.
Drainage	job	1	0	0							Not done yet.
Hygiene
Hand washing station (PoC)	No	9	9	1	4	1	361	0.989041	500	2000	Fitting adjustment for tap
Hand washing station (Toilets)	No	7	7	1	4	1	361	0.989041	500	2000	Fitting adjustment
Waste management
Waste Pit	No	1	1	1	0	0	365	1	2000	0	Manual Pit and very basic
Placenta Pit	No	1	1	1	0	0	365	1	0	0	No trouble as of now for many years.( least 10 years)
Waste processing area	x	1	0	0							need to build
Cleaning
Autoclave	No	1	1	1	0	0	365	1
Other
Fencing	job	1	1	1	0	0	365	1	0	0	Newly build.
			current	0.8			current	0.994178	Total	31600
	Annual cost
Water	18600
Sanitation	9000
Hygiene	4000
Waste management	0
Cleaning	0
Other	0
