# Supplementary material for: Budgeting and Advocacy to Improve Water, Sanitation, and Hygiene in Health Care Facilities: A Case Study in Nepal
Source: Glob Health Sci Pract. 2024 Jun 27;12(3):e2300491. doi: 10.9745/GHSP-D-23-00491 (PMC11216704; doi:10.9745/GHSP-D-23-00491)
Supplement: GHSP-D-23-00491_supplements.zip [file GHSP-D-23-00491_supplements.zip › 3 Total Costing of Shivapur HP.xlsx]

## Sheet: Summary
	HCF Name -	Shivapur HP						In this sheet enter only the cells C1 (HCF name), C2 (municipality), C3 (year), and C4 (currency). Rest information emerge when other sheets are filled in.
	Municipality -	Thakurbaba
	Year -	2022
	Currency -	NPR
COSTS in NPR
CAPITAL COSTS		Current costs - upfront	Upgrading costs - upfront	Annualized costs (current)	Annualized costs (upgrading)
	Capital hardware	4.89929e+06	105000	485835	10939.5
	Capital software	0	60000	0	6111.13
	Total Capital	4.89929e+06	165000	485835	17050.6
OPERATIONS AND MAINTENANCE		Current annual costs	Upgrading annual costs
	Capital maintenance	351824	20376.7
	Recurrent training	0	32950
	Consumables	210900	71350
	Personnel	0	52650
	Support	0	22200
	Total operations and maintenance	562724	199527
Annual costs by WASH category (current costs + additional expenses needed for upgrading)
	Water	139401
	Sanitation	216621
	Hygiene	48899.5
	Waste management	50469.4
	Cleaning	462112
	Other	347633
COSTS in USD		conversion rate:	130.5
CAPITAL COSTS		Current costs - upfront	Upgrading costs - upfront	Annualized costs (current)	Annualized costs (upgrading)
	Capital hardware	37542.4	804.598	3722.87	83.8273
	Capital software	0	459.77	0	46.8286
	Total Capital	37542.4	1264.37	3722.87	130.656
OPERATIONS AND MAINTENANCE		Current annual costs	Upgrading annual costs
	Capital maintenance	2695.97	156.143
	Recurrent training	0	252.49
	Consumables	1616.09	546.743
	Personnel	0	403.448
	Support	0	170.115
	Total operations and maintenance	4312.06	1528.94
Annual costs by WASH category (current costs + additional expenses needed for upgrading)
	Water	1068.2
	Sanitation	1659.93
	Hygiene	374.709
	Waste management	386.739
	Cleaning	3541.09
	Other	2663.86

## Sheet: Capital hardware
CAPITAL HARDWARE		Current						Additional costs needed for upgrading
Item	Estimated lifespan	Unit	Unit cost	Quantity	Total upfront cost	Equivalent annual cost	Remarks	Unit	Unit cost	Quantity	Total upfront cost	Equivalent annual cost	Remarks
Water
Water source (tube well)	15	No.	35000	1	35000	4089.03					0	0
All parameter water quality tests	15				0	0		package	30000	1	30000	3504.89	Enpho kit, for start-up testing upon construction
pipe network	10	LS	120000	1	120000	17883.5	All distribution network to and from 7 water tanks				0	0
Reservoir	5	No.	12857.1	5	64285.7	16100.8	5300 ltr (5 -1000, 1-300ltr) (Cost of tank 5000-16000)				0	0
Water treatment system- A	15	No.	200000	1	200000	23365.9	BSF with 2 water tank of 300 ltr				0	0
Water treatment system- B	20	No.	15000	1	15000	1527.78	RO and UV filter system supported from supporting organization				0	0
Sanitation
Toilet (seats)-New	25	No.	200000	10	2000000	187358	10pan and urinal 2 squad (3girls, 2 boys, 1 disable, other in building including birthing and other 3 room. (toilet cost is in included in the building cost.)				0	0
FS containment (pit/septic-tank/)	20	No.	200000	1	200000	20370.4	One septic tank including soakpit.				0	0
Drainage	20				0	0		No.	50000	1	50000	5092.61	Not reported by HCF, imputed at average value
Hygiene
Hand washing station (PoC)	25	No.	5000	8	40000	3747.15	Birthing -4, kitchen-1, other room-3,	No	5000	2	10000	936.788
Hand washing station (Toilets)	25	No.	5000	9	45000	4215.55					0	0
Waste management
Waste Pit	5	No.	10000	1	10000	2504.56	only pit				0	0
Placenta Pit	20	No.	170000	1	170000	17314.9					0	0
Waste processing area	25				0	0	septic tank soak pit.				0	0	Not reported by HCF, imputed at average value
Cleaning
Autoclave	25	No.			0	0		No.	15000	1	15000	1405.18	Not reported by HCF, imputed at average value
Other
Fencing	25	RM	10000	200	2000000	187358					0	0
				Total	4.89929e+06	485835				Total	105000	10939.5
Discount	0.08
	Annual cost
Water	66471.9
Sanitation	212821
Hygiene	8899.48
Waste management	19819.4
Cleaning	1405.18
Other	187358
				Total	0

## Sheet: Capital software
CAPITAL SOFTWARE		Current						Additional costs needed for upgrading
Item	Estimated lifespan	Unit	Unit cost	Quantity	Total upfront cost	Equivalent annual cost	Remarks	Unit	Unit cost	Quantity	Total upfront cost	Equivalent annual cost	Remarks
Infection prevention and control (IPC) training	20	package			0	0	They don't do official training . However, they do on job training	package	40000	1	40000	4074.09	for more effective service and safety.
Operation and maintainance training	20	packege			0	0	They don't do official training . However, they do unofficial training as On job training	package	20000	1	20000	2037.04	For sustainability.
				Total	0	0				Total	60000	6111.13
Discount	0.08
	Annual cost
Water
Sanitation
Hygiene
Waste management
Cleaning
Other	6111.13

## Sheet: O&M
OPERATIONS AND MAINTENANCE	Current					Additional costs needed for upgrading
Item	Frequency/ year	Per unit costs - labor	Per unit costs - materials	Annual cost	Remarks	Frequency/ year	Per unit costs - labor	Per unit costs - materials	Annual cost	Remarks
Water system
Residual Chlorine Test	3	95.8333	50	437.5	Recently materils provided by geruwa and test done by themselvs, but cost is calculated	52	9.16667	5	736.667	FRC test using enpho kit requiring 0.1hrs
Arsenic test				0	materials provided by geruwa and test done by themselves	2	750	70	1640	Arsenic tool kit
Water System Operation (internal)	365	23.9583	5	10569.8	tools worth 5000 and it can be used 1000 times / 15 mins for the task				0
Drinking Water System Operation	365	23.9583		8744.79	15 mins for the task				0
Cleaning cost
Toilets	365	191.667		69958.3	2hrs for the task / Materials are in consumable sheet				0
Delivery room	288	233.3		67190.4	2 hours cleaning after delivery + Rs 50 gonus given by government for cleaning				0
Other Medical Service Area	365	95.8333		34979.2					0
Administrative Area	365	95.8333		34979.2					0
Monitoring charge
By HCF focal person	365	72.9167		26614.6	Incharge avg salary with half an hr duty for monitoring				0
By municipality	4	437.5		1750	Health coordinator avg salary with 3 hrs total time spent for visiting the HCF				0
Infrastructure maintenance
Regular minor repair (current)				96600	See "Functionality" sheet for details
Routine check up by plumber/technician						12	1500		18000	plumber take almost 4 hour at a time.
			Total	351824				Total	20376.7
per day salary	766.667
per hr working for 8 hrs a day	95.8333
	Annual cost
Water	72928.8
Sanitation	3800
Hygiene	40000
Waste management	2000
Cleaning	207107
Other	46364.6

## Sheet: Consumables
CONSUMABLES	Current					Additional costs needed for upgrading
Item	Unit	Unit cost	Quantity/ year	Annual cost	Remarks	Unit	Unit cost	Quantity/ year	Annual cost	Remarks
Waste management materials
Disposable waste containers	1	750	16	12000	30 to 40 ltrs.	no	750	16	12000	bucket use for delivery and collection of waste
Waste bags	1	10	100	1000	Good quality		10	365	3650
Cleaning materials
Soap	1	240	40	9600		pc	40	240	9600
detergent	kg	100	60	6000		kg	100	60	6000
harpics	pc	100	288	28800
phenyl	pc	80	730	58400
virex	pc	85	180	15300		pc	85	180	15300
Cleaning tools
Mop	1	350	36	12600		pc	350	36	12600
trolly	0	1	0	0		no	5000	1	5000
Buckets	1	500	12	6000	20/30 L buckets	pc	500	12	6000
Mug	1	100	12	1200		pc	100	12	1200
PPE	1	2500	24	60000	For 7 staff
			Total	210900				Total	71350
	Annual cost
Water
Sanitation
Hygiene
Waste management	28650
Cleaning	253600
Other

## Sheet: Recurrent software
RECURRENT TRAINING	Current				Additional costs needed for upgrading
Item	Frequency/ year	Cost/ training	Annual cost	Remarks	Frequency/ year	Cost/ training	Annual cost	Remarks
Infection prevention and control (IPC) training			0		1	8750	8750	For 7 total staff
Operation and maintainance training			0		2	2500	5000	done many years ago not now
WASH FIT review meeting			0		2	1400	2800
Yearly O&M planning meeting			0		1	1400	1400	meeting in palika only
O&M monitoring and review (monthly)			0		12	500	6000
O&M Monitoring and review (6 monthly)			0		2	1000	2000	Visit from only project
Cleaning monitoring and review (monthly)			0		12	500	6000	Visit from only project
Cleaning Monitoring and review (6 monthly)			0		2	500	1000
		Total	0			Total	32950
	Annual cost
Water
Sanitation
Hygiene
Waste management
Cleaning
Other	32950

## Sheet: Personnel
PERSONNEL	Current					Additional costs needed for upgrading
Category	Quantity	Effort %	Annual salary	Annual cost	Remarks	Quantity	Effort %	Annual salary	Annual cost	Remarks
Support staff cost				0	Covered in repair cost under O&M	1	0.1	299000	29900	More involvement required.
Plumber cost				0	Covered in repair cost under functionality				0
Technician cost				0	Covered in repair cost under functionality				0
Operation and maintainance focal person cost				0	Covered in repair cost under O&M	1	0.05	455000	22750	For more resposible and focus.
			Total	0				Total	52650
	Annual cost
Water
Sanitation
Hygiene
Waste management
Cleaning
Other	52650

## Sheet: Support cost
SUPPORT	Current					Additional costs needed for upgrading
Item	Unit	Unit cost	Quantity/ year	Annual cost	Remarks	Unit	Unit cost	Quantity/ year	Annual cost	Remarks
Capacity building				0			10500	2	21000	expectation from HCF team for strengthing their service
Policy making				0					0
Planning				0					0
Regulation				0					0
Knowledge management				0					0
Communication				0			200	6	1200	For proper and regular communication.
Feedback				0					0
			Total annual cost	0				Total annual cost	22200
	Annual cost
Water
Sanitation
Hygiene
Waste management
Cleaning
Other	22200

## Sheet: Functionality
Coverage, Functionality, Repair Cost & Use
		COVERAGE			FUNCTIONALITY				Repair Cost (Rs)		Remarks
EXISTING WASH FACILITIES	unit	Quantity required	Quantity Available	Coverage (%)	Breakdowns/ year	Repair time (days)	Functional days/ year	Functionality (%)	Cost/ breakdown	Annual cost
Water
Water source (tube well)	No	1	1	1	24	2	317	0.868493	200	4800	2-3 hours need to repair.
pipe network	No	1	1	1	8	1	357	0.978082	3500	28000	water supply in toilet damaged almost in two month frequently.
Reservoir	No	1	1	1	4	1	361	0.989041	500	2000	1 md require for cleaning of water tank
Water treatment system	no	2	2	1	4	1	361	0.989041	4000	16000	two system used jointly., RO beed to maintainance in every three month	RO beed to maintainance in every three month
Sanitation
Toilet (seats)	No	10	10	1	6	1	359	0.983562	300	1800	water supply in toilet damaged once a month
FS containment (pit/septic-tank/)	No	1	1	1	1	1	364	0.99726	2000	2000	For cleaning and air vent pipe fitting and other minor repair.
Drainage	x
Hygiene
Hand washing station (PoC)	No	10	8	0.8	30	1	335	0.917808	1000	30000
Hand washing station (Toilets)	No	9	9	1	10	1	355	0.972603	1000	10000	frequently damaged different one, other new materials to be used sometime (It cost 1000 including materials at a time).	other new materials to be used sometime (It cost 1000 including materials at a time).	other new materials to be used sometime (It cost 1000 including materials at a time).
Waste management
Waste Pit	No	1	1	1	1	1	364	0.99726	2000	2000	Rs.2000 used For excavation work of pit.(need of 1 proper waste pit).
Placenta Pit	No	1	1	1	0	0	365	1	0	0	not repair yet
Waste processing area	x	x
Cleaning
Autoclave	No	1	1	1
Other
Fencing	x	1	1	1	0	0	365	1		0	No breakdown yet.
			current	0.975			current	0.981213	Total	96600
	Annual cost
Water	50800
Sanitation	3800
Hygiene	40000
Waste management	2000
Cleaning	0
Other	0

## Sheet: Rehab Renewal Cost
		Year -	0									Discount Rate	0.08
CAPITAL HARDWARE Cost		HCF Name -	Shivapur HP	Municipality-	Thakurbaba		1 - Do not change the cells with formula		2 - Enter values only in GREY cells
Capital hardware (existing) - current cost			for coverage (net) =	0.975	Functionality =	0.981213
S N	Item	unit	Unit cost	Quantity	Present Cost	Life span (yr)	salvage value (Rs)	Depreciable base (Rs)	Yearly Depreciation (Rs)	Age (yrs)	Remark	Net present annual cost	Annuity Factor	Annualized cost of capital
#REF!	#REF!	#REF!	#REF!	#REF!	#REF!	50	-100000	#REF!	#REF!	6	Labour cost for dismantling the toilet	#REF!	0.978679	#REF!
1.2	#REF!	No			#REF!							0
#REF!	#REF!	#REF!	#REF!	#REF!	#REF!	50	-15000	#REF!	#REF!	6	Labour cost for dismantling the septic tank	#REF!	0.978679	#REF!
#REF!	#REF!											0
#REF!	#REF!	#REF!	#REF!	#REF!	#REF!	25	5000	#REF!	#REF!	6		#REF!	0.853982	#REF!
#REF!	#REF!	#REF!	#REF!	#REF!	#REF!	15	5000	#REF!	#REF!	6		#REF!	0.684758	#REF!
#REF!	#REF!	#REF!	#REF!	#REF!	#REF!	20	5000	#REF!	#REF!	6		#REF!	0.785452	#REF!
#REF!	#REF!											0
#REF!	#REF!	No	#REF!	1	#REF!	15	-1000	#REF!	#REF!	6		#REF!	0.684758	#REF!
#REF!	#REF!	#REF!	#REF!	#REF!	#REF!	25	-5000	#REF!	#REF!	6		#REF!	0.853982	#REF!
#REF!	#REF!	#REF!	#REF!	#REF!	#REF!	25	-5000	#REF!	#REF!	6		#REF!	0.853982	#REF!
#REF!	#REF!	#REF!	#REF!	#REF!	#REF!	5	0	#REF!	#REF!	6		#REF!	0.319417	#REF!
#REF!	#REF!	#REF!	#REF!	#REF!	#REF!	50	-10000	#REF!	#REF!	6		#REF!	0.978679	#REF!
#REF!	#REF!											0
#REF!	#REF!											0
#REF!	#REF!	#REF!	#REF!	#REF!	#REF!	50	500	#REF!	#REF!	1		#REF!	0.978679	#REF!
#REF!	#REF!											0
#REF!	#REF!	#REF!	#REF!	#REF!	#REF!	50	200000	#REF!	#REF!	1	brick wall	#REF!	0.978679	#REF!
#REF!	#REF!	#REF!	#REF!	#REF!	#REF!	31.6667			#REF!	5.16667				#REF!
Capital hardware (additional needed to increase functionality)					functionality target =	0.95
S.N.	Item	unit	Unit cost	Quantity	Total cost	Life span (yr)	salvage value (Rs)	Debreciable base (Rs)	Yearly Depreciation (Rs)	Age (yrs)	Remark
#REF!	#REF!	#REF!	#REF!	#REF!	#REF!		0	#REF!	#REF!	0
#REF!	#REF!	#REF!	#REF!	#REF!	#REF!		0	#REF!	#REF!	0
#REF!	#REF!	#REF!	#REF!	#REF!	#REF!	1	0	#REF!	#REF!
#REF!	#REF!	#REF!	#REF!	#REF!	#REF!	1	0	#REF!	#REF!
#REF!	#REF!	#REF!	#REF!	#REF!	#REF!	1	0	#REF!	#REF!
#REF!	#REF!	#REF!	#REF!	#REF!	#REF!	1	0	#REF!	#REF!
#REF!	#REF!	#REF!	#REF!	#REF!	#REF!	1	0	#REF!	#REF!
#REF!	#REF!	#REF!	#REF!	#REF!	#REF!	1	0	#REF!	#REF!
#REF!	#REF!	#REF!	#REF!	#REF!	#REF!	1	0	#REF!	#REF!
#REF!	#REF!	#REF!	#REF!	#REF!	#REF!	1	0	#REF!	#REF!
	#REF!				#REF!	1			#REF!	0
Capital hardware (additional needed to increase COVERAGE)					coverage target =	0.95
S.N.	Item	unit	Unit cost	Quantity	Total cost	Life span (yr)	salvage value (Rs)	Debreciable base (Rs)	Yearly Depreciation (Rs)	Age (yrs)	Remark
#REF!	#REF!	#REF!	#REF!	#REF!	#REF!	24	-5000	#REF!	#REF!	0
#REF!	#REF!	#REF!	#REF!	#REF!	#REF!		0	#REF!
#REF!	#REF!	#REF!	#REF!	#REF!	#REF!	1	0	#REF!	#REF!
#REF!	#REF!	#REF!	#REF!	#REF!	#REF!	1	0	#REF!	#REF!
#REF!	#REF!	#REF!	#REF!	#REF!	#REF!	1	0	#REF!	#REF!
#REF!	#REF!	#REF!	#REF!	#REF!	#REF!	1	0	#REF!	#REF!
#REF!	#REF!	#REF!	#REF!	#REF!	#REF!	1	0	#REF!	#REF!
#REF!	#REF!	#REF!	#REF!	#REF!	#REF!	1	0	#REF!	#REF!
#REF!	#REF!	#REF!	#REF!	#REF!	#REF!	1	0	#REF!	#REF!
#REF!	#REF!	#REF!	#REF!	#REF!	#REF!	1	0	#REF!	#REF!
#REF!	#REF!	#REF!	#REF!	#REF!	#REF!	3.55556			#REF!	0
