# Supplementary material for: Budgeting and Advocacy to Improve Water, Sanitation, and Hygiene in Health Care Facilities: A Case Study in Nepal
Source: Glob Health Sci Pract. 2024 Jun 27;12(3):e2300491. doi: 10.9745/GHSP-D-23-00491 (PMC11216704; doi:10.9745/GHSP-D-23-00491)
Supplement: GHSP-D-23-00491_supplements.zip [file GHSP-D-23-00491_supplements.zip › 4 Total Costing of Thakurdwara HP.xlsx]

## Sheet: Summary
	HCF Name -	Thakurdwara health post						In this sheet enter only the cells C1 (HCF name), C2 (municipality), C3 (year), and C4 (currency). Rest information emerge when other sheets are filled in.
	Municipality -	Thakurbaba
	Year -	2022
	Currency -	NPR
COSTS in NPR
CAPITAL COSTS		Current costs - upfront	Upgrading costs - upfront	Annualized costs (current)	Annualized costs (upgrading)
	Capital hardware	1937000	145000	204077	14686.6
	Capital software	150000	0	15277.8	0
	Total Capital	2087000	145000	219355	14686.6
OPERATIONS AND MAINTENANCE		Current annual costs	Upgrading annual costs
	Capital maintenance	200653	19976.7
	Recurrent training	0	75400
	Consumables	151160	69020
	Personnel	0	35750
	Support	0	47400
	Total operations and maintenance	351813	247547
Annual costs by WASH category (current costs + additional expenses needed for upgrading)
	Water	101965
	Sanitation	156164
	Hygiene	5810.36
	Waste management	36116.3
	Cleaning	303220
	Other	230126
COSTS in USD		conversion rate:	130.5
CAPITAL COSTS		Current costs - upfront	Upgrading costs - upfront	Annualized costs (current)	Annualized costs (upgrading)
	Capital hardware	14842.9	1111.11	1563.81	112.541
	Capital software	1149.43	0	117.072	0
	Total Capital	15992.3	1111.11	1680.88	112.541
OPERATIONS AND MAINTENANCE		Current annual costs	Upgrading annual costs
	Capital maintenance	1537.57	153.078
	Recurrent training	0	577.778
	Consumables	1158.31	528.889
	Personnel	0	273.946
	Support	0	363.218
	Total operations and maintenance	2695.89	1896.91
Annual costs by WASH category (current costs + additional expenses needed for upgrading)
	Water	781.341
	Sanitation	1196.66
	Hygiene	44.5239
	Waste management	276.754
	Cleaning	2323.52
	Other	1763.42

## Sheet: Capital hardware
CAPITAL HARDWARE		Current						Additional costs needed for upgrading
Item	Estimated lifespan	Unit	Unit cost	Quantity	Total upfront cost	Equivalent annual cost	Remarks	Unit	Unit cost	Quantity	Total upfront cost	Equivalent annual cost	Remarks
Water
Water source (tube well)	15	No.	35000	1	35000	4089.03	Not in proper functional.				0	0
All parameter water quality tests	15				0	0		package	30000	1	30000	3504.89	Enpho kit, for start-up testing upon construction
pipe network	10	LS	140000	1	140000	20864.1	All distribution network to water tanks				0	0
Reservoir	5	No.	16000	2	32000	8014.61	1000 L water tanks total capacity				0	0
Water treatment system- A	15	No.	150000	1	150000	17524.4	Bio sand filter system from supporting organization				0	0
Water treatment system- B	20	No.	20000	1	20000	2037.04	RO and UV filter system supported from supporting organization				0	0
Sanitation
Toilet (seats)-New	25	No.	200000	5	1000000	93678.8	4 pan and one urinal				0	0
FS containment (pit/septic-tank/)	20	No.	160000	2	320000	32592.7	one safety tank and one ring				0	0
Drainage	20					0		No.	50000	1	50000	5092.61	Not reported by HCF, imputed at average value
Hygiene
Hand washing station (PoC)	25	No.	5000	3	15000	1405.18					0	0
Hand washing station (Toilets)	25	No.	5000	3	15000	1405.18					0	0
Waste management
Waste Pit	5	No.	10000	1	10000	2504.56	only pit for collecting all kind of waste.				0	0
Placenta Pit	20	No.	150000	1	150000	15277.8	Not repair yet				0	0
Waste processing area	25					0		No	50000	1	50000	4683.94	Not reported by HCF, imputed at average value
Cleaning
Autoclave	25					0		No	15000	1	15000	1405.18	Not reported by HCF, imputed at average value
Other
Fencing	25	job	50000	1	50000	4683.94	50% covered infront side of bldg (barbed and fencing wire.)				0	0
				Total	1937000	204077				Total	145000	14686.6
Discount	0.08
	Annual cost
Water	56034.1
Sanitation	131364
Hygiene	2810.36
Waste management	22466.3
Cleaning	1405.18
Other	4683.94

## Sheet: Capital software
CAPITAL SOFTWARE		Current						Additional costs needed for upgrading
Item	Estimated lifespan	Unit	Unit cost	Quantity	Total upfront cost	Equivalent annual cost	Remarks	Unit		Quantity	Total upfront cost	Equivalent annual cost	Remarks
Infection prevention and control (IPC) training	20	package	80000	1	80000	8148.18		package				0
Operation and maintainance training	20	packege	70000	1	70000	7129.65		package				0
				Total	150000	15277.8				Total	0	0
Discount	0.08
	Annual cost
Water
Sanitation
Hygiene
Waste management
Cleaning
Other	15277.8

## Sheet: O&M
Operations and maintenance	Current					Additional costs needed for upgrading
Item	Frequency/ year	Per unit costs - labor	Per unit costs - materials	Annual cost	Remarks	Frequency/ year	Per unit costs - labor	Per unit costs - materials	Annual cost	Remarks
Water system
Residual Chlorine Test						52	9.16667	5	736.667	FRC test using enpho kit requiring 0.1hrs
Arsenic test						2	550	70	1240	Arsenic tool kit
Water System Operation (internal)	365	22.9167	5	10189.6	tools worth 5000 and it can be used 1000 times / 15 mins for the task				0
Drinking Water System Operation	365	22.9167		8364.58	15 mins for the task				0
Cleaning cost
Toilets	365	91.6667		33458.3	1hr for the task / Materials are in consumable sheet				0
Delivery room	96	233		22368	2 hours cleaning after delivery + Rs 50 gonus given by government for cleaning				0
Other Medical Service Area	365	45.8333		16729.2	Half hour for the task.				0
Administrative Area	365	45.8333		16729.2	Half hour for the task.				0
Monitoring charge
By HCF focal person	365	72.9167		26614.6	Incharge avg salary with half an hr duty for monitoring				0
By municipality	4	1750		7000	Health coordinator avg salary with 3 hrs total time spent for visiting the HCF				0
Infrastructure maintenance
Regular minor repair				59200	See "Functionality" sheet for details
Routine check up by plumber/technician						12	1500		18000
			Total annual cost	200653				Total annual cost	19976.7
per day salary	733.333
per hr working for 8 hrs a day	91.6667
	Annual cost
Water	45930.8
Sanitation	24800
Hygiene	3000
Waste management	6000
Cleaning	89284.7
Other	51614.6

## Sheet: Consumables
Consumables	Current					Additional costs needed for upgrading
Item	Unit	Unit cost	Quantity/ year	Annual cost	Remarks	Unit	Unit cost	Quantity/ year	Annual cost	Remarks
Waste managemente materials
Disposable waste containers	no	0	0	0	1 set of three waste bin with truly	1	4000	1	4000	truly with 3nos (1 set)
Waste bags	1			0	Good quality	pcs	10	365	3650	No waste bag uses yet
Cleaning materials
Soap	pc	40	183	7320	only hws	pcs	40	146	5840
detergent	kg	110	84	9240		kg	110	108	11880	Self buy and enough
harpics	pc	100	60	6000		pcs	100	72	7200	only 3 pcs provided by palika
phenyl	pc	100	72	7200		pcs	100	96	9600
virex	160gm	50	280	14000		pac	50	317	15850
Cleaning tools
Mop	nos.	200	24	4800		nos.	200	24	4800
trolly	nos.	500	2	1000		nos.	500	4	2000
Buckets	nos.	500	2	1000	20/30 L buckets	nos.	500	6	3000
Mug	nos.	100	6	600		nos.	100	12	1200
PPE	set	2000	50	100000
Total			Total annual cost	151160				Total annual cost	69020
	Annual cost
Water
Sanitation
Hygiene
Waste management	7650
Cleaning	212530
Other

## Sheet: Recurrent software
Recurrent training	Current				Additional costs needed for upgrading
Item	Frequency/ year	Cost/ training	Annual cost	Remarks	Frequency/ year	Cost/ training	Annual cost	Remarks
Infection prevention and control (IPC) training			0		1	9200	9200	For 9 total staff
Operation and maintainance training			0		1	10200	10200	Not taken yet
WASH FIT review meeting			0		2	20000	40000
Yearly O&M planning meeting			0		1	1000	1000	Not done yet
O&M monitoring and review (monthly)			0		12	500	6000
O&M Monitoring and review (6 monthly)			0		2	1000	2000
Cleaning monitoring and review (monthly)			0		12	500	6000	Visit from only project
Cleaning Monitoring and review (6 monthly)			0		2	500	1000	Visit from only project
		Total annual cost	0			Total annual cost	75400
	Annual cost
Water
Sanitation
Hygiene
Waste management
Cleaning
Other	75400

## Sheet: Personnel
Personnel	Current					Additional costs needed for upgrading
Item	Quantity	Effort %	Annual salary	Annual cost	Remarks	Quantity	Effort %	Annual salary	Annual cost	Remarks
Support staff cost					Covered in repair cost under O&M	1	0.05	260000	13000	More involvement required.
Plumber cost					Covered in repair cost under functionality	1
Technician cost					Covered in repair cost under functionality	1
Operation and maintainance focal person cost					Covered in repair cost under O&M	1	0.05	455000	22750	For more resposible and focus.
			Total annual cost	0				Total annual cost	35750
	Annual cost
Water
Sanitation
Hygiene
Waste management
Cleaning
Other	35750

## Sheet: Support cost
Support cost	Current					Additional costs needed for upgrading
Item	Unit	Unit cost	Quantity/ year	Annual cost	Remarks	Unit	Unit cost	Quantity/ year	Annual cost	Remarks
Capacity building				0			45000	1	45000	expectation from HCF team for strengthing their service
Policy making				0					0
Planning				0					0
Regulation				0					0
Knowledge management				0					0
Communication				0			200	12	2400	For proper and regular communication.
Feedback				0					0
			Total annual costs	0				Total annual costs	47400
	Annual cost
Water
Sanitation
Hygiene
Waste management
Cleaning
Other	47400

## Sheet: Functionality
Coverage, Functionality, Repair Cost & Use
		COVERAGE			FUNCTIONALITY				Repair Cost (Rs)		Remarks
EXISTING WASH FACILITIES	unit	Quantity required	Quantity Available	Coverage (%)	Breakdowns/ year	Repair time (days)	Functional days/ year	Functionality (%)	Cost/ breakdown	Annual cost
Water
Water source (tube well)	No	1	1	1	24	2	317	0.868493	500	12000	2/3 persons required for this job
pipe network	No	1	1	1	2	2	361	0.989041	1500	3000	for repair of pipe fitting work.
Reservoir	No	1	1	1	3	1	362	0.991781	800	2400	Cleaning of tank and fitting adjustment.
Water treatment system	No	2	2	1	4	2	357	0.978082	2000	8000	Technical experties need to repair.
Sanitation
Toilet (seats)	No	5	5	1	30	1	335	0.917808	800	24000	Aprox 1 md for one time for repair work.
FS containment (pit/septic-tank/)	No	2	2	1	1	2	363	0.994521	800	800	Aprox 1 md for one time for repair work.
Drainage	x	x
Hygiene
Hand washing station (PoC)	No	3	3	1	3	1	362	0.991781	500	1500	2/3 persons required for this job
Hand washing station (Toilets)	No	3	3	1	3	1	362	0.991781	500	1500	2/3 persons required for this job
Waste management
Waste Pit	No	1	1	1	3	1	362	0.991781	2000	6000	Covering existing pit and Excavation work for new pit.
Placenta Pit	No	1	1	1	0	0	365	1	0	0	repair not needed yet
Waste processing area	x	x
Cleaning
Autoclave	x	x
Other
Fencing	job	1	0.5	0.5	0	0	365	1		0	x
			Average coverage	1			Average functionality	0.981279	Total annual costs	59200
	Annual cost
Water	25400
Sanitation	24800
Hygiene	3000
Waste management	6000
Cleaning	0
Other	0
