# Supplementary material for: Budgeting and Advocacy to Improve Water, Sanitation, and Hygiene in Health Care Facilities: A Case Study in Nepal
Source: Glob Health Sci Pract. 2024 Jun 27;12(3):e2300491. doi: 10.9745/GHSP-D-23-00491 (PMC11216704; doi:10.9745/GHSP-D-23-00491)
Supplement: GHSP-D-23-00491_supplements.zip [file GHSP-D-23-00491_supplements.zip › 5 Total Costing of Ranipur BHC.xlsx]

## Sheet: Summary
	HCF Name -	Ranipur Basic Health Center						In this sheet enter only the cells C1 (HCF name), C2 (municipality) and C3 (year). Rest information emerge when other sheets are filled in.
	Municipality -	Thakurbaba
	Year -	2022
	Currency -	NPR
COSTS in NPR
CAPITAL COSTS		Current costs - upfront	Upgrading costs - upfront	Annualized costs (current)	Annualized costs (upgrading)
	Capital hardware	622000	2592140	65578	322321
	Capital software	0	48000	0	4888.91
	Total Capital	622000	2640140	65578	327209
OPERATIONS AND MAINTENANCE		Current annual costs	Upgrading annual costs
	Capital maintenance	110254	19976.7
	Recurrent training	0	75400
	Consumables	136720	59660
	Personnel	97500	35750
	Support	0	41200
	Total operations and maintenance	344474	231987
Annual costs by WASH category (current costs + additional expenses needed for upgrading)
	Water	85287.9
	Sanitation	135655
	Hygiene	33010.8
	Waste management	139563
	Cleaning	190135
	Other	385596
COSTS in USD		conversion rate:	130.5
CAPITAL COSTS		Current costs - upfront	Upgrading costs - upfront	Annualized costs (current)	Annualized costs (upgrading)
	Capital hardware	4766.28	19863.1	502.513	2469.89
	Capital software	0	367.816	0	37.4629
	Total Capital	4766.28	20231	502.513	2507.35
OPERATIONS AND MAINTENANCE		Current annual costs	Upgrading annual costs
	Capital maintenance	844.86	153.078
	Recurrent training	0	577.778
	Consumables	1047.66	457.165
	Personnel	747.126	273.946
	Support	0	315.709
	Total operations and maintenance	2639.65	1777.68
Annual costs by WASH category (current costs + additional expenses needed for upgrading)
	Water	653.547
	Sanitation	1039.5
	Hygiene	252.957
	Waste management	1069.45
	Cleaning	1456.97
	Other	2954.76

## Sheet: Capital hardware
CAPITAL HARDWARE		Current						Additional costs needed for upgrading
Estimated lifespan	Estimated lifespan	Unit	Unit cost	Quantity	Total upfront cost	Equivalent annual cost	Remarks	Unit	Unit cost	Quantity	Total upfront cost	Equivalent annual cost	Remarks
Water
Water source (tube well)	15	No	35000	1	35000	4089.03					0	0
All parameter water quality tests	15				0	0		package	30000	1	30000	3504.89	Enpho kit, for start-up testing upon construction
pipe network	10	LS	50000	1	50000	7451.47	All distribution network to water tanks				0	0
Reservoir	5	No	16000	1	16000	4007.3	1000 L water tanks total capacity				0	0
Water treatment system- A	15	No	4000	1	4000	467.318	Candle filter				0	0
Water treatment system- B	20	No	20000	1	20000	2037.04	RO and UV filter system supported from supporting organization				0	0
Sanitation
Toilet (seats)-New	25	No	200000	2	400000	37471.5	Avg. Cost, One inside and one outside	No.	200000	4	800000	74943	To address the required numbers as per the HCF incharge, and for disable friendly toilet
FS containment (pit/septic-tank/)	20	No	80000	1	80000	8148.18					0	0
Drainage	20				0	0	No drain	No	50000	1	50000	5092.61	Not reported by HCF, imputed at average value
Hygiene
Hand washing station (PoC)	25	No	5000	3	15000	1405.18	All inside the building ,				0	0
Hand washing station (Toilets)	25	No			0	0	not available	No	8570	2	17140	1605.65	Not reported by HCF, imputed at average value
Waste management
Waste Pit	5	No	2000	1	2000	500.913	only pit excavated for all kind of waste collection.	No.	500000	1	500000	125228	For waste management.
Placenta Pit	20				0	0					0	0
Waste processing area	25				0	0		No	50000	1	50000	4683.94	Not reported by HCF, imputed at average value
Cleaning
Autoclave	25				0	0		No	15000	1	15000	1405.18	Not reported by HCF, imputed at average value
Other
Fencing	25				0	0	No fencing	No	1062500	1	1130000	105857
		Total		Total	622000	65578				Total	2592140	322321
Discount	0.08
	Annual cost
Water	21557.1
Sanitation	125655
Hygiene	3010.84
Waste management	130413
Cleaning	1405.18
Other	105857

## Sheet: Capital software
CAPITAL SOFTWARE		Current						Additional costs needed for upgrading
Item	Estimated lifespan	Unit	Unit cost	Quantity	Total upfront cost	Equivalent annual cost	Remarks	Unit	Unit cost	Quantity	Total upfront cost	Equivalent annual cost	Remarks
Infection prevention and control (IPC) training	20	package			0	0	They don't do official training . However, they do on job training	package	16000	1	16000	1629.64	for more effective service and safety.
Operation and maintainance training	20	packege			0	0	They don't do official training . However, they do unofficial training as On job training	package	16000	2	32000	3259.27	For sustainability.
				Total	0	0				Total	48000	4888.91
Discount	0.08
	Annual cost
Water
Sanitation
Hygiene
Waste management
Cleaning
Other	4888.91

## Sheet: O&M
CAPITAL MAINTENANCE	Current					Additional costs needed for upgrading
Item	Frequency/ year	Per unit costs - labor	Per unit costs - materials	Annual cost	Remarks	Frequency/ year	Per unit costs - labor	Per unit costs - materials	Annual cost	Remarks
Water system
Residual Chlorine Test				0		52	9.16667	5	736.667	FRC test using enpho kit requiring 0.1hrs
Arsenic test				0		2	550	70	1240	Arsenic tool kit
Water System Operation (internal)	365	22.9167	5	10189.6	tools worth 5000 and it can be used 1000 times / 15 mins for the task				0
Drinking Water System Operation	365	22.9167		8364.58	15 mins for the task				0
Cleaning activities
Toilets	365	x			task of support staff which is covered in personnel cost				0
Delivery room				0	No deliveries				0
Other Medical Service Area	365				task of support staff which is covered in personnel cost				0
Administrative Area	365				task of support staff which is covered in personnel cost				0
Monitoring charge
By HCF focal person	365				task of HCF incharge which is covered in personel cost				0
By municipality	4	1750		7000	Health coordinator avg salary with 3 hrs total time spent for visiting the HCF				0
Infrastructure maintenance
Regular minor repair (current)				84700	See "Functionality" sheet for details
Routine check up by plumber/technician						12	1500		18000
			Total	110254				Total	19976.7
per day salary	733.333
per hr working for 8 hrs a day	91.6667
	Annual cost
Water	63730.8
Sanitation	10000
Hygiene	30000
Waste management	1500
Cleaning	0
Other	25000

## Sheet: Consumables
CONSUMABLES	Current					Additional costs needed for upgrading
Item	Unit	Unit cost	Quantity/ year	Annual cost	Remarks	Unit	Unit cost	Quantity/ year	Annual cost	Remarks
Waste management materials
Disposable waste containers				0	1 set of three waste bin with truly	No,	4000	1	4000	truly with 3nos (1 set)
Waste bags				0	Good quality	No.	10	365	3650	No waste bag uses yet
Cleaning materials
Soap	Pc.	40	73	2920	only hws	Pc.	40	146	5840	Recently not in using all HWS.
detergent	Kg	110	60	6600		Kg	110	72	7920	Self buy and enough
harpics	Pc.	100	36	3600		Pc.	100	72	7200	only 3 pcs provided by palika
phenyl	Pc.	100	36	3600		Pc.	100	72	7200
virex	160gm	50	300	15000		160gm	50	317	15850
Cleaning tools
Mop	No.	200	12	2400		No.	200	12	2400
Trolly	No.	500	2	1000		No.	500	4	2000
Buckets	No.	500	2	1000	20/30 L buckets	No.	500	6	3000
Mug	No.	100	6	600		No.	100	6	600
PPE	Set	2000	50	100000					0	All ppe set
			Total	136720				Total	59660
	Annual cost
Water
Sanitation
Hygiene
Waste management	7650
Cleaning	188730
Other

## Sheet: Recurrent software
RECURRENT TRAINING	Current				Additional costs needed for upgrading
Item	Frequency/ year	Cost/ training	Annual cost	Remarks	Frequency/ year	Cost/ training	Annual cost	Remarks
Infection prevention and control (IPC) training		20000	0		1	9200	9200	Not taken yet
Operation and maintainance training		15000	0		1	10200	10200	Not taken yet
WASH FIT review meeting			0		2	20000	40000
Yearly O&M planning meeting		15000	0		1	1000	1000	Not done yet
O&M monitoring and review (monthly)		5000	0		12	500	6000
O&M Monitoring and review (6 monthly)		15000	0		2	1000	2000
Cleaning monitoring and review (monthly)		5000	0		12	500	6000	Visit from only project
Cleaning Monitoring and review (6 monthly)		15000	0		2	500	1000	Visit from only project
		Total	0			Total	75400
	Annual cost
Water
Sanitation
Hygiene
Waste management
Cleaning
Other	75400

## Sheet: Personnel
PERSONNEL	Current					Additional costs needed for upgrading
Item	Quantity	Effort %	Annual salary	Annual cost	Remarks	Quantity	Effort %	Annual salary	Annual cost	Remarks
Support staff cost	1	0.2	260000	52000		1	0.05	260000	13000	More involvement required.
Plumber cost					Covered in repair cost under functionality
Technician cost					Covered in repair cost under functionality
Operation and maintainance focal person cost	1	0.1	455000	45500		1	0.05	455000	22750	For more resposible and focus.
			Total	97500				Total	35750
	Annual cost
Water
Sanitation
Hygiene
Waste management
Cleaning
Other	133250

## Sheet: Support cost
SUPPORT	Current					Additional costs needed for upgrading
Item	Quantity	Effort %	Annual salary	Annual cost	Remarks	Quantity	Effort %	Annual salary	Annual cost	Remarks
Capacity building				0			20000	2	40000	expectation from HCF team for strengthing their service
Policy making				0					0
Planning				0					0
Regulation				0					0
Knowledge management				0					0
Communication				0			200	6	1200	For proper and regular communication.
Feedback				0					0
				0
			Total	0				Total	41200
	Annual cost
Water
Sanitation
Hygiene
Waste management
Cleaning
Other	41200

## Sheet: Functionality
Coverage, Functionality, Repair Cost & Use
		COVERAGE			FUNCTIONALITY				Repair Cost (Rs)		Remarks
EXISTING WASH FACILITIES	unit	Quantity required	Quantity Available	Coverage (%)	Breakdowns/ year	Repair time (days)	Functional days/ year	Functionality (%)	Cost/ breakdown	Annual cost
Water
Water source (tube well)	No	1	1	1	36	2	293	0.80274	200	7200	Small Breakage
pipe network	No	1	1	1	2	7	351	0.961644	5000	10000	Meter reading ( frequently gets damage due to improper crossing)
Reservoir	No	1	1	1	6	1	359	0.983562	1000	6000	Cleaning of tank and fitting adjustment.
Water treatment system	No	2	2	1	4	2	357	0.978082	5000	20000	Technical experties need to repair & hard to get experstise nearby .
Sanitation
Toilet (seats)	No	5	2	0.4	18	1	347	0.950685	500	9000	Aprox 1 md for one time for repair work.
FS containment (pit/septic-tank/)	No	1	1	1	2	2	361	0.989041	500	1000	Constructed just before 1 year, no need of repair yet.
Drainage	job										Not done yet.
Hygiene
Hand washing station (PoC)	No	5	3	0.6	30	1	335	0.917808	1000	30000	Fitting adjustment for tap
Hand washing station (Toilets)	No	2	0	0			365			0	Fitting adjustment
Waste management
Waste Pit	No	1	1	1	3	1	362	0.991781	500	1500	Manual Pit and very basic
Placenta Pit	No								0	0	No trouble as of now for many years.( least 10 years)
Waste processing area											Need to build
Cleaning
Autoclave	No
Other
Fencing	job								0	0	Newly build.
			Average coverage	0.6			Average functionality	0.962329	Total annual costs	84700
	Annual cost
Water	43200
Sanitation	10000
Hygiene	30000
Waste management	1500
Cleaning	0
Other	0
