# Supplementary material for: Budgeting and Advocacy to Improve Water, Sanitation, and Hygiene in Health Care Facilities: A Case Study in Nepal
Source: Glob Health Sci Pract. 2024 Jun 27;12(3):e2300491. doi: 10.9745/GHSP-D-23-00491 (PMC11216704; doi:10.9745/GHSP-D-23-00491)
Supplement: GHSP-D-23-00491_supplements.zip [file GHSP-D-23-00491_supplements.zip › 6. Total Costing of Bankatti BHC.xlsx]

## Sheet: Summary
	HCF Name -	Bankatti Basic Health Center						In this sheet enter only the cells C1 (HCF name), C2 (municipality) and C3 (year). Rest information emerge when other sheets are filled in.
	Municipality -	Thakurbaba
	Year -	2022
	Currency -	NPR
COSTS in NPR
CAPITAL COSTS		Current costs - upfront	Upgrading costs - upfront	Annualized costs (current)	Annualized costs (upgrading)
	Capital hardware	951000	370000	95689.9	35764.3
	Capital software	0	48000	0	4888.91
	Total Capital	951000	418000	95689.9	40653.2
OPERATIONS AND MAINTENANCE		Current annual costs	Upgrading annual costs
	Capital maintenance	178485	23976.7
	Recurrent training	0	75400
	Consumables	87480	58340
	Personnel	0	35750
	Support	0	41200
	Total operations and maintenance	265965	234667
Annual costs by WASH category (current costs + additional expenses needed for upgrading)
	Water	68776.6
	Sanitation	98150.5
	Hygiene	28683.9
	Waste management	20834.9
	Cleaning	206492
	Other	214037
COSTS in USD		conversion rate:	130.5
CAPITAL COSTS		Current costs - upfront	Upgrading costs - upfront	Annualized costs (current)	Annualized costs (upgrading)
	Capital hardware	7287.36	2835.25	733.256	274.056
	Capital software	0	367.816	0	37.4629
	Total Capital	7287.36	3203.07	733.256	311.519
OPERATIONS AND MAINTENANCE		Current annual costs	Upgrading annual costs
	Capital maintenance	1367.7	183.729
	Recurrent training	0	577.778
	Consumables	670.345	447.05
	Personnel	0	273.946
	Support	0	315.709
	Total operations and maintenance	2038.05	1798.21
Annual costs by WASH category (current costs + additional expenses needed for upgrading)
	Water	527.024
	Sanitation	752.111
	Hygiene	219.8
	Waste management	159.654
	Cleaning	1582.31
	Other	1640.13

## Sheet: Capital hardware
CAPITAL HARDWARE		Current						Additional costs needed for upgrading
Item	Estimated lifespan	Unit	Unit cost	Quantity	Total upfront cost	Equivalent annual cost	Remarks	Unit	Unit cost	Quantity	Total upfront cost	Equivalent annual cost	Remarks
Water							Remarks
Water soucre (tube well)	15	No.	35000	1	35000	4089.03					0	0
All parameter water quality tests	15				0	0		package	30000	1	30000	3504.89	Enpho kit, for start-up testing upon construction
pipe network	10	LS	40000	1	40000	5961.18	Plumbing work for toilet tap only. (no plumbing work inside the building and no HWS)				0	0
Reservoir	5	No.	9000	1	9000	2254.11	1000 L water tanks total capacity				0	0
Water treatment system- A	15	No.	20000	1	20000	2336.59	RO and UV filter system supported from supporting organization				0	0
Water treatment system- B	20				0	0					0	0
Sanitation
Toilet (seats)-New	25	No.	200000	3	600000	56207.3	One toilet is inside the building but not in use. (no ventilation)	No.	200000	1	200000	18735.8	To address the disable people as per the HCF incharge
FS containment (pit/septic-tank/)	20	No.	170000	1	170000	17314.9	1 septic tank with soakpit				0	0
Drainage	20				0	0	No drainage system.	No.	50000	1	50000	5092.61	Not reported by HCF, imputed from average
Hygiene
Hand washing station (PoC)	25	No.	20000	1	20000	1873.58	supported by BASE Nepal. (1 hws attached with building is not in use)	No.	5000	5	25000	2341.97	increase station in PoC& toilets
Hand washing station (Toilets)	25	No.	5000	1	5000	468.394	Not in use				0	0
Waste management
Waste Pit	5	No.	2000	1	2000	500.913	only pit for collecting all kind of waste.				0	0
Placenta Pit	20				0	0					0	0
Waste processing area	25				0	0		No.	50000	1	50000	4683.94	Not reported by HCF, imputed from average
Cleaning
Autoclave	25				0	0		No	15000	1	15000	1405.18	Not reported by HCF, imputed from average
Other
Fencing	25	M	50000	1	50000	4683.94	70% fenced by barbed wire.				0	0
				Total	951000	95689.9				Total	370000	35764.3
Discount	0.08
	Annual cost
Water	18145.8
Sanitation	97350.5
Hygiene	4683.94
Waste management	5184.85
Cleaning	1405.18
Other	4683.94

## Sheet: Capital software
CAPITAL SOFTWARE		Current						Additional costs needed for upgrading
Item	Estimated lifespan	Unit	Unit cost	Quantity	Total upfront cost	Equivalent annual cost	Remarks	Unit	Unit cost	Quantity	Total upfront cost	Equivalent annual cost	Remarks
Infection prevention and control (IPC) training	20	package			0	0	They don't do official training . However, they do on job training	package	16000	1	16000	1629.64	for more effective service and safety.
Operation and maintainance training	20	packege			0	0	They don't do official training . However, they do unofficial training as On job training	package	16000	2	32000	3259.27	For sustainability.
				Total	0	0				Total	48000	4888.91
Discount	0.08
	Annual cost
Water
Sanitation
Hygiene
Waste management
Cleaning
Other	4888.91

## Sheet: O&M
OPERATIONS AND MAINTENANCE	Current					Additional costs needed for upgrading
Item	Frequency/ year	Per unit costs - labor	Per unit costs - materials	Annual cost	Remarks	Frequency/ year	Per unit costs - labor	Per unit costs - materials	Annual cost	Remarks
Water system
Residual Chlorine Test				0	Not done yet	52	9.16667	5	736.667	FRC test using enpho kit requiring 0.1hrs
Arsenic test				0	Not done yet	12	366.667	70	5240	Arsenic tool kit (4 hour task )
Water System Operation (internal)	365	22.9167	5	10189.6	tools worth 5000 and it can be used 1000 times / 15 mins for the task				0
Drinking Water System Operation	365	22.9167		8364.58	15 mins for the task				0
Cleaning cost
Toilets	365	91.6667		33458.3	1hr for the task / Materials are in consumable sheet				0
Delivery room				0	No deliveries				0
Other Medical Service Area	365	45.8333		16729.2	Half hour for the task.				0
Administrative Area	365	45.8333		16729.2	Half hour for the task.				0
Monitoring charge				0
By HCF focal person	365	72.9167		26614.6	Incharge avg salary with half an hr duty for monitoring				0
By municipality	4	1750		7000	Health coordinator avg salary with 3 hrs total time spent for visiting the HCF				0
Infrastructure maintenance
Regular minor repair (current)				59400	See "Functionality" sheet for details
Routine check up by plumber/technician				0		12	1500		18000	Regular check up once a month.(2 hours task).
			Total	178485				Total	23976.7
per day salary	733.333
per hr working for 8 hrs a day	91.6667
	Annual cost
Water	50630.8
Sanitation	800
Hygiene	24000
Waste management	8000
Cleaning	66916.7
Other	52114.6

## Sheet: Consumables
CONSUMABLES	Current					Additional costs needed for upgrading
Item	Unit	Unit cost	Quantity/ year	Annual cost	Remarks	Unit	Unit cost	Quantity/ year	Annual cost	Remarks
Waste management materials
Disposable waste containers	No.	0	0	0	1 set of three waste bin with truly	No.	4000	1	4000	truly with 3nos (1 set)
Waste bags				0	Good quality	No.	10	365	3650	No waste bag uses yet
Cleaning materials				0					0
Soap	Pc.	40	92	3680	only hws	Pc.	40	146	5840
detergent	Kg	110	60	6600		Kg	110	60	6600	Self buy and enough
harpics	Pc.	100	36	3600		Pc.	100	72	7200	only 3 pcs provided by palika
phenyl	Pc.	100	36	3600		Pc.	100	72	7200
virex	160gm	50	300	15000		160gm	50	317	15850
Cleaning tools									0
Mop	No.	200	12	2400		No.	200	12	2400
trolly	No,	500	2	1000		No.	500	4	2000
Buckets	No.	500	2	1000	20/30 L buckets	No.	500	6	3000
Mug	No.	100	6	600		No.	100	6	600
PPE	Set	1000	50	50000					0
			Total	87480				Total	58340
	Annual cost
Water
Sanitation
Hygiene
Waste management	7650
Cleaning	138170
Other

## Sheet: Recurrent software
RECURRENT TRAINING	Current				Additional costs needed for upgrading
Item	Frequency/ year	Cost/ training	Annual cost	Remarks	Frequency/ year	Cost/ training	Annual cost	Remarks
Infection prevention and control (IPC) training			0		1	9200	9200	For 4 people
Operation and maintainance training			0		1	10200	10200	Not taken yet
WASH FIT review meeting			0		2	20000	40000
Yearly O&M planning meeting			0		1	1000	1000	Not done yet
O&M monitoring and review (monthly)			0		12	500	6000
O&M Monitoring and review (6 monthly)			0		2	1000	2000
Cleaning monitoring and review (monthly)			0		12	500	6000	Visit from only project
Cleaning Monitoring and review (6 monthly)			0		2	500	1000	Visit from only project
		Total annual cost	0			Total annual cost	75400
	Annual cost
Water
Sanitation
Hygiene
Waste management
Cleaning
Other	75400

## Sheet: Personnel
PERSONNEL	Current					Additional costs needed for upgrading
Item	Quantity	Effort %	Annual salary	Annual cost	Remarks	Quantity	Effort %	Annual salary	Annual cost	Remarks
Support staff cost				0	Coverd in O&M	1	0.05	260000	13000	For efficent cleaning.
Plumber cost				0	Coverd in repair cost under functionality				0
Technician cost				0	Coverd in repair cost under functionality				0
Operation and maintainance focal person cost				0	Coverd in O&M	1	0.05	455000	22750	For more resposible and focus.
			Total	0				Total	35750
	Annual cost
Water
Sanitation
Hygiene
Waste management
Cleaning
Other	35750

## Sheet: Support cost
SUPPORT	Current					Additional costs needed for upgrading
Item	Unit	Unit cost	Quantity/ year	Annual cost	Remarks	Unit	Unit cost	Quantity/ year	Annual cost	Remarks
Capacity building				0			20000	2	40000	expectation from HCF team for strengthing their service
Policy making				0					0
Planning				0					0
Regulation				0					0
Knowledge management				0					0
Communication				0			200	6	1200	For proper and regular communication.
Feedback				0					0
				0
			Total	0				Total	41200
	Annual cost
Water
Sanitation
Hygiene
Waste management
Cleaning
Other	41200

## Sheet: Functionality
Coverage, Functionality, Repair Cost & Use
		COVERAGE			Breakdowns (BD)/yr	Repair-time (d)	working days per year (X)	Functionality (X/365)	Repair Cost (Rs)		Remarks
	unit	reqd qty	Covered						Rate/BD	Amount
			qty	%
Water
Water soucre (tube well)	No	1	1	1	24	1	341	0.934247	500	12000	2/3 persons required for this job
pipe network	No	1	1	1	3	1	362	0.991781	1500	4500	Required for HWS inside the building. And to installed hws in toilet.
Reservoir	No	1	1	1	2	1	363	0.994521	800	1600	Cleaning of tank and fitting adjustment.
Water treatment system	No	1	1	1	4	1	361	0.989041	2000	8000	Technical experties need to repair.
Sanitation
Toilet (seats)	No	4	3	0.75	1	1	364	0.99726	800	800	Aprox 1 md for one time for repair work.
FS containment (pit/septic-tank/)	No	1	1	1	0	0	365	1	0	0	Constructed just before 1 year, not repair yet.
Drainage	job										Not done yet.
Hygiene
Hand washing station (PoC)	No	4	1	0.25	24	1	341	0.934247	500	12000	2/3 persons required for this job
Hand washing station (Toilets)	No	3	1	0.333333	24	1	341	0.934247	500	12000	2/3 persons required for this job
Waste management
Waste Pit	No	1	1	1	4	1	361	0.989041	2000	8000	Covering existing pit and Excavation work for new pit.
Placenta Pit	x			x	0	0	0	0	0	0	x
Waste processing area	x			x
Cleaning
Autoclave	x			x
Other
Fencing	job	1	0.7	0.7	1	1	364	0.99726	500	500	2/3 persons required for this job
			current	0.672222			current	0.809132	Total	59400
	Annual cost
Water	26100
Sanitation	800
Hygiene	24000
Waste management	8000
Cleaning	0
Other	500

## Sheet: Rehab Renewal Cost
		Year -	0									Discount rate	0.08
CAPITAL HARDWARE Cost		HCF Name -	Bankatti Basic Health Center	Municipality-	Thakurbaba		1 - Do not change the cells with formula		2 - Enter values only in GREY cells
Capital hardware (existing) - current cost			for coverage (net) =	0.672222	Functionality =	0.809132
S N	Item	unit	Unit cost	Quantity	Present Cost	Life span (yr)	salvage value (Rs)	Depreciable base (Rs)	Yearly Depreciation (Rs)	Age (yrs)	Remark	Net present annual cost	Annuity factor	Annualized cost of capital
0	0	0	0	Total	0	50	-100000	100000	2000	2	Labour cost for dismantling the toilet	8000	0.978679	8174.29
1.2	0.08	No	200000	9	0			0		x	x
#REF!	#REF!	#REF!	#REF!	#REF!	#REF!	50	-15000	#REF!	#REF!	2	Labour cost for dismantling the septic tank	#REF!	0.978679	#REF!
#REF!	#REF!
#REF!	#REF!	#REF!	#REF!	#REF!	#REF!	25	5000	#REF!	#REF!	2		#REF!	0.853982	#REF!
#REF!	#REF!	#REF!	#REF!	#REF!	#REF!	15	5000	#REF!	#REF!	2		#REF!	0.684758	#REF!
#REF!	#REF!	#REF!	#REF!	#REF!	#REF!	20	5000	#REF!	#REF!	2		#REF!	0.785452	#REF!
#REF!	#REF!
#REF!	#REF!				#REF!	25	-1000	#REF!	#REF!	2		#REF!	0.853982	#REF!
#REF!	#REF!	#REF!	#REF!	#REF!	#REF!	25	-5000	#REF!	#REF!	2		#REF!	0.853982	#REF!
#REF!	#REF!	#REF!	#REF!	#REF!	#REF!	25	-5000	#REF!	#REF!	2		#REF!	0.853982	#REF!
#REF!	#REF!	#REF!	#REF!	#REF!	#REF!	3	-500	#REF!	#REF!	2		#REF!	0.206168	#REF!
#REF!	#REF!	#REF!	#REF!	#REF!	#REF!			#REF!		x
#REF!	#REF!
#REF!	#REF!
#REF!	#REF!	#REF!	#REF!	#REF!	#REF!			#REF!		x
#REF!	#REF!
#REF!	#REF!	#REF!	#REF!	#REF!	#REF!	5		#REF!	#REF!	2		#REF!	0.319417	#REF!
#REF!	#REF!	#REF!	#REF!	#REF!	#REF!	24.3			#REF!	2				#REF!
Capital hardware (additional needed to increase functionality)					functionality target =	0.95
S.N.	Item	unit	Unit cost	Quantity	Total cost	Life span (yr)	salvage value (Rs)	Debreciable base (Rs)	Yearly Depreciation (Rs)	Age (yrs)	Remark
#REF!	#REF!	#REF!	#REF!	#REF!	#REF!		0	#REF!		0
#REF!	#REF!	#REF!	#REF!	#REF!	#REF!		0	#REF!		0
#REF!	#REF!	#REF!	#REF!	#REF!	#REF!	1	0	#REF!	#REF!
#REF!	#REF!	#REF!	#REF!	#REF!	#REF!	1	0	#REF!	#REF!
#REF!	#REF!	#REF!	#REF!	#REF!	#REF!	1	0	#REF!	#REF!
#REF!	#REF!	#REF!	#REF!	#REF!	#REF!	1	0	#REF!	#REF!
#REF!	#REF!	#REF!	#REF!	#REF!	#REF!	1	0	#REF!	#REF!
#REF!	#REF!	#REF!	#REF!	#REF!	#REF!	1	0	#REF!	#REF!
#REF!	#REF!	#REF!	#REF!	#REF!	#REF!	1	0	#REF!	#REF!
#REF!	#REF!	#REF!	#REF!	#REF!	#REF!	1	0	#REF!	#REF!
	#REF!				#REF!	1				0
Capital hardware (additional needed to increase COVERAGE)					coverage target =	0.95
S.N.	Item	unit	Unit cost	Quantity	Total cost	Life span (yr)	salvage value (Rs)	Debreciable base (Rs)	Yearly Depreciation (Rs)	Age (yrs)	Remark
#REF!	#REF!	#REF!	#REF!	#REF!	#REF!	50	-50000	#REF!	#REF!	0
#REF!	#REF!	#REF!	0	#REF!	#REF!	25	-500	#REF!	#REF!
#REF!	#REF!	#REF!	#REF!	#REF!	#REF!	1	0	#REF!	#REF!
#REF!	#REF!	#REF!	#REF!	#REF!	#REF!	1	0	#REF!	#REF!
#REF!	#REF!	#REF!	#REF!	#REF!	#REF!	1	0	#REF!	#REF!
#REF!	#REF!	#REF!	#REF!	#REF!	#REF!	1	0	#REF!	#REF!
#REF!	#REF!	#REF!	#REF!	#REF!	#REF!	1	0	#REF!	#REF!
#REF!	#REF!	#REF!	#REF!	#REF!	#REF!	1	0	#REF!	#REF!
#REF!	#REF!	#REF!	#REF!	#REF!	#REF!	1	0	#REF!	#REF!
#REF!	#REF!	#REF!	#REF!	#REF!	#REF!	1	0	#REF!	#REF!
#REF!	#REF!	#REF!	#REF!	#REF!	#REF!	8.3			#REF!	0
