# Supplementary material for: Budgeting and Advocacy to Improve Water, Sanitation, and Hygiene in Health Care Facilities: A Case Study in Nepal
Source: Glob Health Sci Pract. 2024 Jun 27;12(3):e2300491. doi: 10.9745/GHSP-D-23-00491 (PMC11216704; doi:10.9745/GHSP-D-23-00491)
Supplement: GHSP-D-23-00491_supplements.zip [file GHSP-D-23-00491_supplements.zip › 7 Total Costing of Mohanpur BHC.xlsx]

## Sheet: Summary
	HCF Name -	Mohanpur Basic Health Center						In this sheet enter only the cells C1 (HCF name), C2 (municipality) and C3 (year). Rest information emerge when other sheets are filled in.
	Municipality -	Thakurbaba
	Year -	2022
	Currency -	NPR
COSTS in NPR
CAPITAL COSTS		Current costs - upfront	Upgrading costs - upfront	Annualized costs (current)	Annualized costs (upgrading)
	Capital hardware	1285000	1505000	128466	142090
	Capital software	0	48000	0	4888.91
	Total Capital	1285000	1553000	128466	146979
OPERATIONS AND MAINTENANCE		Current annual costs	Upgrading annual costs
	Capital maintenance	197781	19976.7
	Recurrent training	0	75400
	Consumables	105440	57560
	Personnel	0	35750
	Support	0	41200
	Total operations and maintenance	303221	229887
Annual costs by WASH category (current costs + additional expenses needed for upgrading)
	Water	75268
	Sanitation	146529
	Hygiene	38620.7
	Waste management	15835.8
	Cleaning	217589
	Other	314711
COSTS in USD		conversion rate:	130.5
CAPITAL COSTS		Current costs - upfront	Upgrading costs - upfront	Annualized costs (current)	Annualized costs (upgrading)
	Capital hardware	9846.74	11532.6	984.417	1088.81
	Capital software	0	367.816	0	37.4629
	Total Capital	9846.74	11900.4	984.417	1126.27
OPERATIONS AND MAINTENANCE		Current annual costs	Upgrading annual costs
	Capital maintenance	1515.57	153.078
	Recurrent training	0	577.778
	Consumables	807.969	441.073
	Personnel	0	273.946
	Support	0	315.709
	Total operations and maintenance	2323.53	1761.58
Annual costs by WASH category (current costs + additional expenses needed for upgrading)
	Water	576.767
	Sanitation	1122.83
	Hygiene	295.944
	Waste management	121.347
	Cleaning	1667.34
	Other	2411.57

## Sheet: Capital hardware
CAPITAL HARDWARE		Current						Additional costs needed for upgrading
Item	Estimated lifespan	Unit	Unit cost	Quantity	Total upfront cost	Equivalent annual cost	Remarks	Unit	Unit cost	Quantity	Total upfront cost	Equivalent annual cost	Remarks
Water
Water source (tube well)	15	No	35000	1	35000	4089.03					0	0
All parameter water quality tests	15				0	0		package	30000	1	30000	3504.89	Enpho kit, for start-up testing upon construction
pipe network	10	LS	50000	1	50000	7451.47	All distribution network from water tanks				0	0
Reservoir	5	No	16000	1	16000	4007.3	1000 L water on top, one 500ltr for handwashing station				0	0
Water treatment system- A	15	No	10000	1	10000	1168.3	Bio sand filter system from supporting organization				0	0
Water treatment system- B	20	No	20000	1	20000	2037.04	RO and UV filter system supported from supporting organization				0	0
Sanitation
Toilet (seats)-New	25	No	200000	5	1000000	93678.8	2 tememprorary and 2 permanent - outside and one inside the building	No.	200000	1	200000	18735.8	To address the required numbers as per the HCF incharge ( +disable friendly toilet)
FS containment (pit/septic-tank/)	20	No	120000	1	120000	12222.3	with soakpit, (not proper sewage and waste water pipeline connection work.)				0	0
Drainage	20				0	0		No.	50000	1	50000	5092.61	Not reported by HCF. Imputed from average.
Hygiene
Hand washing station (PoC)	25	No	5000	4	20000	1873.58					0	0
Hand washing station (Toilets)	25	No	5000	2	10000	936.788		No.	30000	1	30000	2810.36	handwashing washing station(toilet) damaged
Waste management
Waste Pit	5	No	4000	1	4000	1001.83	only pit and one smalll rcc ring for burning waste.				0	0
Placenta Pit	20				0	0					0	0
Waste processing area	25				0	0		No.	50000	1	50000	4683.94	Not reported by HCF. Imputed from average.
Cleaning
Autoclave	25				0	0		No.	15000	1	15000	1405.18	Not reported by HCF. Imputed from average.
Other
Fencing	25				0	0		No	1130000	1	1130000	105857	Not reported by HCF. Imputed from average.
				Total	1285000	128466				Total	1505000	142090
Discount	0.08
	Annual cost
Water	22258
Sanitation	129729
Hygiene	5620.73
Waste management	5685.76
Cleaning	1405.18
Other	105857

## Sheet: Capital software
CAPITAL SOFTWARE		Current						Additional costs needed for upgrading
Item	Estimated lifespan	Unit	Unit cost	Quantity	Total upfront cost	Equivalent annual cost	Remarks	Unit	Unit cost	Quantity	Total upfront cost	Equivalent annual cost	Remarks
Infection prevention and control (IPC) training	20	package			0	0		package	16000	1	16000	1629.64	They don't do official training . However, they do on job training
Operation and maintainance training	20	packege			0	0		package	16000	2	32000	3259.27	They don't do official training . However, they do unofficial training as On job training
				Total	0	0				Total	48000	4888.91
Discount	0.08
	Annual cost
Water
Sanitation
Hygiene
Waste management
Cleaning
Other	4888.91

## Sheet: O&M
OPERATIONS AND MAINTENANCE	Current					Additional costs needed for upgrading
Item	Frequency/ year	Per unit costs - labor	Per unit costs - materials	Annual cost	Remarks	Frequency/ year	Per unit costs - labor	Per unit costs - materials	Annual cost	Remarks
Water system
Residual Chlorine Test				0	Not done yet	52	9.16667	5	736.667	FRC test using enpho kit requiring 0.1hrs
Arsenic test				0	Not done yet	2	550	70	1240	Arsenic tool kit (4 hour task )
Water System Operation (internal)	365	20.8333	5	9429.17	tools worth 5000 and it can be used 1000 times / 15 mins for the task				0
Drinking Water System Operation	365	20.8333		7604.17	15 mins for the task				0
Cleaning cost
Toilets	365	83.3333		30416.7	1hr for the task / Materials are in consumable sheet				0
Delivery room				0	No deliveries				0
Other Medical Service Area	365	41.6667		15208.3	Half hour for the task.				0
Administrative Area	365	41.6667		15208.3	Half hour for the task.				0
Monitoring charge				0					0
By HCF focal person	365	72.9167		26614.6	Incharge avg salary with half an hr duty for monitoring				0
By municipality	4	1750		7000	Health coordinator avg salary with 3 hrs total time spent for visiting the HCF				0
Infrastructure maintenance
Regular minor repair (current)				86300	See "Functionality" sheet for details				0
Routine check up by plumber/technician				0		12	1500		18000	Regular check up once a month.(2 hours task).
			Total	197781				Total	19976.7
per day salary	666.667
per hr working for 8 hrs a day	83.3333
	Annual cost
Water	53010
Sanitation	16800
Hygiene	33000
Waste management	2500
Cleaning	60833.3
Other	51614.6

## Sheet: Consumables
Consumables	Current					Additional costs needed for upgrading
Item	Unit	Unit cost	Quantity/ year	Annual cost	Remarks	Unit	Unit cost	Quantity/ year	Annual cost	Remarks
Waste management materials
Disposable waste containers	No.	0	0	0	1 set of three waste bin with truly	No.	4000	1	4000	truly with 3nos (1 set)
Waste bags	No.				Good quality	No.	10	365	3650	No waste bag uses yet
Cleaning materials
Soap	Pc.	40	46	1840	only hws	Pc.	40	146	5840	Recently not in using all HWS.
detergent	Kg	110	60	6600		Kg	110	72	7920	Self buy and enough
harpics	Pc.	100	36	3600		Pc.	100	72	7200	only 3 pcs provided by palika
phenyl	Pc.	100	36	3600		Pc.	100	72	7200
virex	160gm	50	100	5000		160gm	50	275	13750
Cleaning tools
Mop	No.	200	12	2400		No.	200	12	2400
trolly		500	2	1000		No.	500	4	2000
Buckets	No.	500	2	1000	20/30 L buckets	No.	500	6	3000
Mug	No.	100	4	400		No.	100	6	600
PPE	Set	2000	40	80000					0
			Total annual cost	105440				Total annual cost	57560
	Annual cost
Water
Sanitation
Hygiene
Waste management	7650
Cleaning	155350
Other

## Sheet: Recurrent software
RECURRENT TRAINING	Current				Additional costs needed for upgrading
Item	Frequency/ year	Cost/ training	Annual cost	Remarks	Frequency/ year	Cost/ training	Annual cost	Remarks
Infection prevention and control (IPC) training			0		1	9200	9200	Not taken yet
Operation and maintainance training			0		1	10200	10200	Not taken yet
WASH FIT review meeting			0		2	20000	40000
Yearly O&M planning meeting			0		1	1000	1000	Not done yet
O&M monitoring and review (monthly)			0		12	500	6000
O&M Monitoring and review (6 monthly)			0		2	1000	2000
Cleaning monitoring and review (monthly)			0		12	500	6000	Visit from only project
Cleaning Monitoring and review (6 monthly)			0		2	500	1000	Visit from only project
		Total	0			Total	75400
	Annual cost
Water
Sanitation
Hygiene
Waste management
Cleaning
Other	75400

## Sheet: Personnel
PERSONNEL	Current					Additional costs needed for upgrading
Item	Quantity	Effort %	Annual salary	Annual cost	Remarks	Quantity	Effort %	Annual salary	Annual cost	Remarks
Support staff cost				0	Coverd in O&M	1	0.05	260000	13000	More involvement required.
Plumber cost				0	Coverd in repair cost under functionality				0
Technician cost				0	Coverd in repair cost under functionality				0
Operation and maintainance focal person cost				0	Coverd in O&M	1	0.05	455000	22750	For more resposible and focus.
			Total	0				Total	35750
	Annual cost
Water
Sanitation
Hygiene
Waste management
Cleaning
Other	35750

## Sheet: Support cost
SUPPORT	Current					Additional costs needed for upgrading
Item	Unit	Unit cost	Quantity/ year	Annual cost	Remarks	Unit	Unit cost	Quantity/ year	Annual cost	Remarks
Capacity building				0			20000	2	40000	expectation from HCF team for strengthing their service
Policy making				0					0
Planning				0					0
Regulation				0					0
Knowledge management				0					0
Communication				0			200	6	1200	For proper and regular communication.
Feedback				0					0
				0					0
			Total	0				Total	41200
`	Annual cost
Water
Sanitation
Hygiene
Waste management
Cleaning
Other	41200

## Sheet: Functionality
Coverage, Functionality, Repair Cost & Use
		COVERAGE			Breakdowns (BD)/yr	Repair-time (d)	working days per year (X)	Functionality (X/365)	Repair Cost (Rs)		Remarks
	unit	reqd qty	Covered						Rate/BD	Amount
			qty	%
Water
Water source (tube well)	No	1	1	1	35	2	295	0.808219	200	7000	2/3 persons required for this job
pipe network	No	1	1	1	3	7	344	0.942466	5000	15000	Required for HWS inside the building. And to installed hws in toilet.
Reservoir	No	1	1	1	6	1	359	0.983562	1000	6000	Cleaning of tank and fitting adjustment.
Water treatment system	No	2	2	1	2	2	361	0.989041	3000	6000	For replacement of media of Bio sand filter.
Sanitation
Toilet (seats)	No	6	5	0.833333	6	1	359	0.983562	300	1800	2 temprorary toilet not included.
FS containment (pit/septic-tank/)	No	2	1	0.5	3	2	359	0.983562	5000	15000	need to repair sewage pipeline.
Drainage	x
Hygiene
Hand washing station (PoC)	No	5	4	0.8	30	1	335	0.917808	1000	30000	One needed in opd room + tap breakage frequently
Hand washing station (Toilets)	No	2	2	1	1	365	0	0	3000	3000	1 damaged not in used properly minor repair needed
Waste management
Waste Pit	No	1	1	1	5	1	360	0.986301	500	2500
Placenta Pit	x						x				x
Waste processing area	x
Cleaning
Autoclave	x
Other
Fencing	x										x
			Average coverage	0.826667			Average functionality	0.774247	Total annual costs	86300
	Annual cost
Water	34000
Sanitation	16800
Hygiene	33000
Waste management	2500
Cleaning	0
Other	0
