# Supplementary material for: Budgeting and Advocacy to Improve Water, Sanitation, and Hygiene in Health Care Facilities: A Case Study in Nepal
Source: Glob Health Sci Pract. 2024 Jun 27;12(3):e2300491. doi: 10.9745/GHSP-D-23-00491 (PMC11216704; doi:10.9745/GHSP-D-23-00491)
Supplement: GHSP-D-23-00491_supplements.zip [file GHSP-D-23-00491_supplements.zip › 8 Total Costing of Thakurdwara BHC.xlsx]

## Sheet: Summary
	HCF Name -	Thakurbaba Basic Health Center						In this sheet enter only the cells C1 (HCF name), C2 (municipality) and C3 (year). Rest information emerge when other sheets are filled in.
	Municipality -	Thakurbaba
	Year -	2022
	Currency -	NPR
COSTS in NPR
CAPITAL COSTS		Current costs - upfront	Upgrading costs - upfront	Annualized costs (current)	Annualized costs (upgrading)
	Capital hardware	1464000	1335000	152721	126859
	Capital software	150000	0	15277.8	0
	Total Capital	1614000	1335000	167999	126859
OPERATIONS AND MAINTENANCE		Current annual costs	Upgrading annual costs
	Capital maintenance	208285	19976.7
	Recurrent training	0	75400
	Consumables	120320	109330
	Personnel	0	61750
	Support	0	21200
	Total operations and maintenance	328605	247657
Annual costs by WASH category (current costs + additional expenses needed for upgrading)
	Water	88701.4
	Sanitation	121628
	Hygiene	8683.94
	Waste management	13085.3
	Cleaning	290322
	Other	331099
COSTS in USD		conversion rate:	130.5
CAPITAL COSTS		Current costs - upfront	Upgrading costs - upfront	Annualized costs (current)	Annualized costs (upgrading)
	Capital hardware	11218.4	10229.9	1170.28	972.099
	Capital software	1149.43	0	117.072	0
	Total Capital	12367.8	10229.9	1287.35	972.099
OPERATIONS AND MAINTENANCE		Current annual costs	Upgrading annual costs
	Capital maintenance	1596.06	153.078
	Recurrent training	0	577.778
	Consumables	921.992	837.778
	Personnel	0	473.18
	Support	0	162.452
	Total operations and maintenance	2518.05	1897.75
Annual costs by WASH category (current costs + additional expenses needed for upgrading)
	Water	679.704
	Sanitation	932.018
	Hygiene	66.5436
	Waste management	100.271
	Cleaning	2224.69
	Other	2537.16

## Sheet: Capital hardware
CAPITAL HARDWARE		Current						Additional costs needed for upgrading
Item	Estimated lifespan	Unit	Unit cost	Quantity	Total upfront cost	Equivalent annual cost	Remarks	Unit	Unit cost	Quantity	Total upfront cost	Equivalent annual cost	Remarks
Water		x	x	x
Water soucre (tube well)	15	No	35000	1	35000	4089.03	Not in proper functional.				0	0
All parameter water quality tests	15				0	0		package	60000	1	60000	7009.77	Enpho kit, for start-up testing upon construction
pipe network	10	LS	100000	1	100000	14902.9	All distribution network to water tanks				0	0
Reservoir	5	No	16000	1	16000	4007.3	1000 L water tanks total capacity				0	0
Water treatment system- A	15	No	150000	1	150000	17524.4	Bio sand filter system from supporting organization				0	0
Water treatment system- B	20	No	20000	1	20000	2037.04	RO and UV filter system supported from supporting organization				0	0
Sanitation
Toilet (seats)-New	25	No	200000	3	600000	56207.3	4 pan and one urinal				0	0
Toilet (seats)-Old	25	No	200000	1	200000	18735.8	Not in use				0	0
FS containment (pit/septic-tank/)	20	No	160000	2	320000	32592.7	one safety tank and one ring				0	0
Drainage	20				0	0		No.	50000	1	50000	5092.61	Not reported by HCF. Imputed from average.
Hygiene
Hand washing station (PoC)	25	No	5000	3	15000	1405.18		No.	5000	3	15000	1405.18	To address the required numbers as per the HCF incharge
Hand washing station (Toilets)	25	No	5000	1	5000	468.394		No.	5000	3	15000	1405.18	To address the required numbers as per the HCF incharge
Waste management
Waste Pit	5	No	3000	1	3000	751.369	only pit for collecting all kind of waste.				0	0
Placenta Pit	20				0	0					0	0
Waste processing area	25				0	0		No.	50000	1	50000	4683.94	Not reported by HCF. Imputed from average.
Cleaning
Autoclave	25				0	0		No.	15000	1	15000	1405.18	Not reported by HCF. Imputed from average.
Other
Fencing	25				0	0	x	No.	1130000	1	1130000	105857	Not reported by HCF. Imputed from average.
				Total	1464000	152721					1335000	126859
Discount	0.08
	Annual cost
Water	49570.5
Sanitation	112628
Hygiene	4683.94
Waste management	5435.31
Cleaning	1405.18
Other	105857

## Sheet: Capital software
CAPITAL SOFTWARE		Current						Additional costs needed for upgrading
Item	Estimated lifespan	Unit	Unit cost	Quantity	Total upfront cost	Equivalent annual cost	Remarks	Unit	Unit cost	Quantity	Total upfront cost	Equivalent annual cost	Remarks
Infection prevention and control (IPC) training	20	package	80000	1	80000	8148.18	Discussed with HCF	package	16000		0	0	for more effective service and safety.
Operation and maintainance training	20	packege	70000	1	70000	7129.65	Discussed with HCF	package	16000		0	0	For sustainability.
				Total	150000	15277.8				Total	0	0
Discount	0.08
	Annual cost
Water
Sanitation
Hygiene
Waste management
Cleaning
Other	15277.8

## Sheet: O&M
OPERATIONS AND MAINTENANCE	Current					Additional costs needed for upgrading
Item	Frequency/ year	Per unit costs - labor	Per unit costs - materials	Annual cost	Remarks	Frequency/ year	Per unit costs - labor	Per unit costs - materials	Annual cost	Remarks
Water system
Residual Chlorine Test				0		52	9.16667	5	736.667	FRC test using enpho kit requiring 0.1hrs
Arsenic test				0		2	550	70	1240	Arsenic tool kit
Water System Operation (internal)	365	22.9167	5	10189.6	tools worth 5000 and it can be used 1000 times / 15 mins for the task				0
Drinking Water System Operation	365	22.9167		8364.58	15 mins for the task				0
Cleaning cost
Toilets	365	91.6667		33458.3	2hrs for the task / Materials are in consumable sheet				0
Delivery room				0	No deliveries				0
Other Medical Service Area	365	45.8333		16729.2					0
Administrative Area	365	45.8333		16729.2					0
Monitoring charge
By HCF focal person	365	72.9167		26614.6	Incharge avg salary with half an hr duty for monitoring				0
By municipality	4	1750		7000	Health coordinator avg salary with 3 hrs total time spent for visiting the HCF				0
Infrastructure maintenance
Regular minor repair (current)				89200	from O&M sheet
Routine check up by plumber/technician						12	1500		18000
			Total	208285				Total	19976.7
per day salary	733.333
per hr working for 8 hrs a day	91.6667
	Annual cost
Water	39130.8
Sanitation	9000
Hygiene	4000
Waste management	0
Cleaning	66916.7
Other	51614.6

## Sheet: Consumables
CONSUMABLES	Current					Additional costs needed for upgrading
Item	Unit	Unit cost	Quantity/ year	Annual cost	Remarks	Unit	Unit cost	Quantity/ year	Annual cost	Remarks
Waste management materials
Disposable waste containers	No.	0	0	0	1 set of three waste bin with truly	No.	4000	1	4000	truly with 3nos (1 set)
Waste bags				0	Good quality	No.	10	365	3650	No waste bag uses yet
Cleaning materials				0					0
Soap	Pc.	40	73	2920	only hws	Pc.	40	127.75	5110
detergent	Kg	110	60	6600		Kg	110	72	7920	Self buy and enough
harpics	Pc.	100	36	3600		Pc.	100	60	6000	only 3 pcs provided by palika
phenyl	Pc.	100	48	4800		Pc.	100	84	8400
virex	160gm	50	100	5000		160gm	50	317	15850
Cleaning tools									0
Mop	No.	200	24	4800		No.	200	24	4800
Trolly	No.	500	2	1000		No.	500	2	1000
Buckets	No.	500	2	1000	20/30 L buckets	No.	500	4	2000
Mug	No.	100	6	600		No.	100	6	600
PPE	Set	2500	36	90000		Set	1000	50	50000	All ppe set
			Total	120320				Total	109330
	Annual cost
Water
Sanitation
Hygiene
Waste management	7650
Cleaning	222000
Other

## Sheet: Recurrent software
RECURRENT TRAINING	Current				Additional costs needed for upgrading
Item	Frequency/ year	Cost/ training	Annual cost	Remarks	Frequency/ year	Cost/ training	Annual cost	Remarks
Infection prevention and control (IPC) training			0		1	9200	9200	Not taken yet
Operation and maintainance training			0		1	10200	10200	Not taken yet
WASH FIT review meeting			0		2	20000	40000
Yearly O&M planning meeting			0		1	1000	1000	Not done yet
O&M monitoring and review (monthly)			0		12	500	6000
O&M Monitoring and review (6 monthly)			0		2	1000	2000
Cleaning monitoring and review (monthly)			0		12	500	6000	Visit from only project
Cleaning Monitoring and review (6 monthly)			0		2	500	1000	Visit from only project
		Total	0			Total	75400
	Annual cost
Water
Sanitation
Hygiene
Waste management
Cleaning
Other	75400

## Sheet: Personnel
PERSONNEL	Current					Additional costs needed for upgrading
Item	Quantity	Effort %	Annual salary	Annual cost	Remarks	Quantity	Effort %	Annual salary	Annual cost	Remarks
Support staff cost				0	Covered in repair cost under O&M	1	0.15	260000	39000	More involvement required.
Plumber cost				0	Covered in repair cost under functionality				0
Technician cost				0	Covered in repair cost under functionality				0
Operation and maintainance focal person cost				0	Covered in repair cost under O&M	1	0.05	455000	22750	For more resposible and focus.
			Total	0				Total	61750
	Annual cost
Water
Sanitation
Hygiene
Waste management
Cleaning
Other	61750

## Sheet: Support cost
SUPPORT	Current					Additional costs needed for upgrading
Item	Unit	Unit cost	Quantity/ year	Annual cost	Remarks	Unit	Unit cost	Quantity/ year	Annual cost	Remarks
Capacity building				0			20000	1	20000	expectation from HCF team for strengthing their service
Policy making				0					0
Planning				0					0
Regulation				0					0
Knowledge management				0					0
Communication				0			200	6	1200	For proper and regular communication.
Feedback				0					0
				0					0
			Total	0				Total	21200
	Annual cost
Water
Sanitation
Hygiene
Waste management
Cleaning
Other	21200

## Sheet: Functionality
Coverage, Functionality, Repair Cost & Use
		COVERAGE			FUNCTIONALITY				Repair Cost (Rs)		Remarks
EXISTING WASH FACILITIES	unit	Quantity required	Quantity Available	Coverage (%)	Breakdowns/ year	Repair time (days)	Functional days/ year	Functionality (%)	Cost/ breakdown	Annual cost
Water
Water soucre (tube well)	No	1	1	1	30	2	305	0.835616	500	15000	2/3 persons required for this job
pipe network	No	1	1	1	2	7	351	0.961644	1500	3000	for repair of pipe fitting work.
Reservoir	No	1	1	1	6	1	359	0.983562	800	4800	Cleaning of tank and fitting adjustment.
Water treatment system	No	2	2	1	4	2	357	0.978082	2000	8000	Technical experties need to repair.
Sanitation
Toilet (seats)	No	3	3	1	36	1	329	0.90137	800	28800	Aprox 1 md for one time for repair work.
FS containment (pit/septic-tank/)	No	1	1	1	2	2	361	0.989041	800	1600	Aprox 1 md for one time for repair work.
Drainage	x	x
Hygiene
Hand washing station (PoC)	No	6	3	0.5	24	1	341	0.934247	500	12000	2/3 persons required for this job
Hand washing station (Toilets)	No	4	1	0.25	24	1	341	0.934247	500	12000	2/3 persons required for this job
Waste management
Waste Pit	No	2	1	0.5	2	1	363	0.994521	2000	4000	Covering existing pit and Excavation work for new pit.
Placenta Pit	x	x	x				x				x
Waste processing area	x	x
Cleaning
Autoclave	x	x
Other
Fencing	x	x									Not repair yet
			current	0.65			current	0.950685	Total	89200
	Annual cost
Water	30800
Sanitation	30400
Hygiene	24000
Waste management	4000
Cleaning	0
Other	0
